# Supplementary material for: Clinical characteristics and a diagnostic model for high-altitude pulmonary edema in habitual low altitude dwellers
Source: PeerJ. 2024 Sep 26;12:e18084. doi: 10.7717/peerj.18084 (PMC11439376; doi:10.7717/peerj.18084)
Supplement: Supplemental Information 2 [file peerj-12-18084-s002.csv]

	gender	age	bmi	HR	BR	SP	DP	MAP	WBC	LYMPHp	GRANp	HGB	RBC	HCT	MCV	MCH	MCHC	PLT	MPV	PCT	PLCR	Cl	tCa	ALT	AST	AST.ALT	TP	ALB	GLO	A.G	TBIL	DBIL	IBIL	LDH	UREA	Yhape
1	2	2	3	76	20	108	70	82.67	17.4	8.4	84.3	162	5.09	48	94.4	31.8	337	366	8.5	0.311	27	100.1	2.55	17	2	0.1	83	51.5	31.5	1.6	30.7	8.6	22.1	220	5.07	0
2	2	2	2	74	20	96	62	73.33	7.2	27.4	64.1	163	4.97	48	96.7	32.7	339	392	7.4	0.29	18.7	104.1	2.39	6.7	2.1	0.3	4.1	30.9	8.6	60.5	147	4.49	42.9	342	328	0
3	1	1	2	100	23	104	62	76	9.9	22.8	74.1	159	4.72	41.9	88.8	33.6	379	187	9.7	0.181	37.8	99.1	2.62	2	3	1.5	66.4	41.7	24.7	1.7	31	4.8	26.2	123	4.15	0
4	1	1	3	124	25	90	62	71.33	9.1	25.4	67.8	210	6.19	62.9	101.7	33.9	333	227	8.5	0.192	27.3	98.6	2.64	3	3	1	71.4	42.1	29	1.4	13.3	4	9.3	43	5.62	1
5	2	1	2	76	20	110	78	88.67	9.1	24.6	65.3	133	4.28	41.9	97.9	31	317	153	10.6	0.162	43.9	96.7	2.29	5	4	0.8	61.6	39.7	21.9	1.8	3.6	1.7	1.9	182	2.98	0
6	1	2	2	54	18	114	68	83.33	10.2	25.3	67.8	168	5.68	49.4	87.1	29.5	340	348	7.4	0.257	19.2	110.9	1.97	24	5	0.2	52.2	35.1	17	2.1	6.2	1.5	4.7	114	5.49	0
7	2	1	1	88	20	96	60	72	3.9	24	65.8	152	4.68	45.5	97.4	32.4	334	225	8.1	0.182	24.1	97.3	2.18	6	6	1	70.1	49.8	20.3	2.5	3.3	1.1	2.2	188	3.82	0
8	2	1	2	68	20	86	60	68.67	5.2	29.8	63.4	149	4.61	44.8	97.3	32.3	332	208	8.5	0.176	27.7	107	2.48	13	6	0.5	69.6	44.9	25	1.8	7.1	1.7	5.4	149	2.92	0
9	2	1	2	70	21	102	84	90	3.9	27.7	64.7	155	4.66	43	92.4	33.2	360	137	9.6	0.131	34.6	105.4	2.57	6	8	1.3	77.9	49.7	28.2	1.8	11.4	4.9	6.5	159	4.64	0
10	1	2	3	94	24	120	84	96	11.5	23.1	68.8	181	5.88	56.5	96.1	30.7	320	280	7.4	0.207	17.9	100	2.19	12	8	0.7	68.1	42.8	25	1.7	13.6	5	8.6	171	7.23	1
11	1	2	3	78	21	120	80	93.33	6.7	28.5	64.6	184	5.08	46.7	92.1	36.2	394	211	8.9	0.187	31.3	100.7	2.62	15	8	0.5	78.1	55.9	22.2	2.5	5.7	1.3	1.4	231	8.05	0
12	2	3	2	60	20	116	72	86.67	9.1	26.1	67.5	155	4.85	47.6	98.3	31.9	325	294	8.5	0.249	25.8	101.8	2.29	20	8	0.4	65.2	47.7	17.5	2.7	17.7	7.3	10.4	82	91.9	0
13	1	1	2	89	22	110	86	94	8.9	21.6	71.4	174	5.41	52.6	97.4	32.1	330	276	8	0.22	22	105.8	2.35	6	9	1.5	76.5	45.4	31	1.5	19.9	5.9	14	200	6.35	0
14	1	1	2	98	22	92	60	70.67	24.8	8.2	84.1	164	5.07	48.9	96.5	32.3	335	293	8.2	0.24	23	100	2.43	6	9	1.5	69.7	42	28	1.5	9	3.4	5.6	162	2.77	0
15	2	2	2	76	20	118	74	88.67	6.6	21.4	69.3	170	5.3	50	94.5	32	340	254	7.7	0.195	20.4	104.9	2.42	10	9	0.9	79.2	49.4	30	1.7	33.6	11.4	22.2	169	6.34	0
16	2	1	1	76	20	90	56	67.33	5.4	34.7	57.1	160	4.62	45.1	97.7	34.6	354	269	8.8	0.236	28.9	109.2	2.46	6	10	1.7	52.1	30.6	22	1.4	14.3	6.4	7.9	131	2.02	0
17	2	2	2	115	21	130	80	96.67	10.3	8.8	87.8	146	4.35	42.7	98.2	33.5	341	245	9.2	0.225	31.2	99.8	2.12	10	10	1	67	42.9	24	1.8	7.5	2.2	0.6	131.5	3.75	1
18	1	1	3	122	25	140	92	108	7.1	21.5	68.8	145	5.01	44.2	88.3	28.9	328	168	9.4	0.157	33.6	102.6	1.98	10	10	1	72.4	45.8	27	1.7	11.3	3.9	7.4	131	4.98	1
19	2	2	2	114	23	120	86	97.33	18.8	17.1	76.4	206	6.67	56.2	84.3	30.8	366	210	7.8	0.163	21	100.9	2.46	11	10	0.9	60.4	36.5	23.9	1.5	6.7	4.4	3.4	215	6.31	1
20	2	1	2	84	20	108	64	78.67	5.2	31.7	63.1	144	4.24	42.3	99.8	33.9	340	239	7.8	0.186	20.3	106.8	2.24	11	10	0.9	76.8	47.7	29	1.6	21.6	7.1	14.5	4.47	3.75	0
21	1	2	2	87	18	120	80	93.33	16.1	15.4	78.3	160	4.68	45.6	97.6	34.1	350	223	8.1	0.18	24.6	100.4	2.53	11	10	0.9	87.9	52.3	36	1.5	25.2	6.6	0.6	216	6.33	1
22	2	1	1	78	20	107	83	91	6.6	14	80.5	163	5.04	48.1	95.6	32.3	338	271	8.2	0.222	23.3	105.5	2.32	11	10	0.9	68.7	42.2	26	1.6	11.8	4.3	7.5	200	4.97	0
23	1	1	3	92	24	118	82	94	8.8	0.248	0.651	166	5.14	0.462	90	30.4	359	246	7.8	0.00191	19.7	108.9	2.18	14.7	10	0.7	58.3	39.1	19.2	2	16.3	3	3	175	4.63	1
24	1	2	2	100	24	98	60	72.67	12.8	15.1	79.5	144	4.28	39.1	91.4	33.6	368	165	9.7	0.16	37	104.7	2.47	22	10	0.5	57.9	34.1	23.8	1.4	11.1	1	9.9	142	5.82	1
25	1	1	3	88	24	144	100	114.67	7.8	12.6	82.2	151	4.83	40.2	83.4	31.2	375	230	6.5	0.149	11.7	104	1.05	22.8	10	0.4	61.7	41.8	19.9	2.1	14	4.4	1.6	144	4.69	1
26	2	1	2	63	18	100	70	80	8.9	23	71.8	142	4.52	42.4	94	31.4	334	234	8.1	0.189	24.1	98.9	2.18	6	11	1.8	65.5	40.6	24.9	1.6	21.5	6.4	15.1	137	5.18	0
27	2	2	2	102	22	120	70	86.67	11.9	21.9	70.9	137	4.68	44.1	94.4	29.2	310	246	8.5	0.209	27.2	100.7	2.12	6	11	1.8	67.3	41.4	26	1.6	21.2	9.7	0.7	112.3	6	1
28	2	1	2	60	18	80	50	60	8.6	24.2	67.3	158	5.08	49	96.6	31.1	322	182	8.8	0.16	29.1	99.6	2.32	6	11	1.8	68.2	48	20	2.4	13.4	2.7	10.7	177	3.52	0
29	2	1	2	80	20	112	72	85.33	9.1	37.7	56.1	145	4.68	42.3	90.4	30.9	342	356	8.1	0.288	22.8	102.7	2.35	7	11	1.6	66.6	40.9	26	1.6	8	2.7	5.3	155	5.3	0
30	1	1	2	110	21	128	80	96	24.3	6.8	88	184	5.79	55.5	95.9	31.7	331	200	7	0.14	16.8	95.6	2.47	9	11	1.2	82.4	55	27.4	2	17.8	1.1	16.7	115	4.8	0
31	2	1	2	80	25	94	58	70	4.7	32.7	59.6	112	3.55	33.7	95.1	31.5	332	318	7.9	0.251	21.8	103.9	2.36	10	11	1.1	63.6	39.2	24	1.6	18.5	6.2	12.3	112	3.05	0
32	2	3	3	120	20	140	92	108	6.2	17.8	76.9	91	4.83	31.6	65.5	18.8	287	332	8.6	0.285	26.3	101	2.47	10	11	1.1	65.8	40.9	25	1.6	16.9	5.7	11.1	122	4.93	0
33	1	2	3	130	26	138	96	110	13.1	13.5	78.8	179	5.42	56.2	103.8	33	318	250	8.8	0.22	29.2	98.2	2.63	10	11	1.1	76.7	44.4	32	1.4	11.1	3.9	7.2	122	7.46	1
34	1	2	2	100	26	120	80	93.33	10.7	28.5	66.1	183	6.05	57.5	95.1	30.2	318	162	9.8	0.158	36.8	105.5	2.34	10	11	1.1	52.9	32.4	21	1.6	8	3.6	0.9	114.8	8.43	1
35	2	1	2	70	18	114	67	82.67	10	30.4	64	131	4.42	38.5	87.3	29.6	340	322	9.8	0.315	35.7	101.5	2.5	10	11	1.1	74	43.1	31	1.4	19.8	5.9	13.9	142	6.04	0
36	1	1	2	68	20	95	68	77	7.2	40.2	52.9	155	5.21	47.3	90.8	29.7	327	232	8.6	0.199	26.8	106.4	2.54	11	11	1	60.4	40.5	20	2	6.3	2.3	4	136	3.66	0
37	2	1	2	66	22	92	60	70.67	3	54.4	41.4	144	4.57	44.3	97.1	31.5	325	183	7.9	0.144	21.8	102.7	2.37	12	11	0.9	80.7	50	31	1.6	16.3	5.7	10.6	140	4.09	0
38	1	2	2	70	21	168	112	130.67	7.6	18.4	75.9	192	5.4	53.5	99.2	35.5	358	235	7.9	0.185	22	106.3	2.1	12	11	0.9	62.9	42.8	20	2.1	13	3.5	9.5	160	7.91	0
39	1	1	2	136	26	120	86	97.33	10.4	24.8	68.4	187	5.51	54.7	99.4	33.9	341	167	8.7	0.145	28.2	102.3	2.54	12	11	0.9	73.9	44.3	30	1.5	17.1	6.2	10.9	148	6.31	1
40	1	2	2	80	20	111	89	96.33	7.7	30.3	62.9	177	5.61	55.4	98.9	31.5	319	247	8.7	0.214	28.4	103.1	2.23	12	11	0.9	63.7	39.3	24	1.6	13.7	3.8	10	150	4.41	0
41	1	3	3	108	24	170	125	140	16.8	11.5	72.7	159	5.33	47.3	88.9	29.8	336	333	7.7	0.256	20.5	104	1.89	13	11	0.8	71	46.2	27.8	1.66	15.1	7.1	1.5	210	5.56	1
42	2	3	2	86	24	140	108	118.67	12.3	11.3	80.4	168	5.07	49	96.7	33.1	342	305	7.9	0.24	21.9	99.6	2.21	13	11	0.8	67.5	40.7	27	1.5	19.8	5.7	14.1	226	4.14	1
43	2	2	2	132	24	110	72	84.67	14	18.3	76.5	139	5.14	41	79.9	27	339	184	8.7	0.16	28.4	98.9	2.2	13	11	0.8	63.8	40.8	23	1.8	18.3	9.9	3.4	223	7.71	1
44	1	2	2	92	20	124	70	88	16.5	14.9	77.2	197	5.96	62.4	104.7	33	315	260	8.4	0.218	26.4	97	2.24	14	11	0.8	81	53.3	28	1.9	75.3	18.3	57	178	5.86	0
45	1	4	2	120	27	142	96	111.33	12.6	13.2	78.3	153	4.06	41.9	103.3	37.6	365	162	9	0.145	31.3	96.8	2.09	14	11	0.8	76	48.2	27.8	1.7	10.4	3.8	1.3	156	5.25	1
46	2	1	2	84	20	100	60	73.33	5.6	22.2	70.9	171	5.79	53	91.7	29.5	322	152	8.3	0.126	26.5	104.5	2.34	15	11	0.7	84.3	47.1	37	1.3	13.6	3.6	10	162	6.34	0
47	1	3	3	88	22	200	100	133.33	7.4	30.4	60.7	160	5.08	43.4	85.5	31.4	368	173	7.8	0.134	21.6	102.6	2.3	15.1	11	0.7	71.7	43.3	28.4	1.5	21.4	4	2.2	128	4.69	1
48	1	3	3	112	23	120	74	89.33	9.8	16.6	75.2	160	4.6	47.1	102.6	34.7	339	247	9.1	0.224	31.2	99.9	2.27	16	11	0.7	54.2	35.7	18	1.9	12.5	4.9	7.5	163	4.99	1
49	1	2	2	122	24	108	90	96	6.8	35.8	57.6	194	5.62	55.4	98.6	34.5	350	225	8	0.18	23.3	102.4	2.41	17	11	0.6	74.9	46.4	29	1.6	9.8	2.6	7.2	104	5.43	0
50	2	3	2	120	22	150	100	116.67	8.6	18.4	88.6	148	5.14	45.6	90.2	30.6	326	185	8.9	0.192	28.1	110.7	2.21	23	11	0.5	69.4	47	22.4	2.1	8.7	1.8	3.3	149	2.6	1
51	1	2	2	86	22	138	80	99.33	7.1	24.8	67.3	146	4.36	39.9	91.7	33.4	365	182	8.4	0.152	26.5	99.6	2.27	35	11	0.3	62.3	37.3	25	1.5	14.1	5.4	1.7	217	4.6	1
52	1	2	2	138	24	139	84	102.33	15.4	13.3	52.2	190	5.81	52.2	89.9	32.7	363	308	9.9	0.304	37.9	99	2.25	121.6	11	0.1	69.3	41.8	27.5	1.5	22.2	3.9	2.8	324	5.15	1
53	1	1	2	78	20	108	70	82.67	7.9	29.1	64.9	183	5.29	52.1	98.6	34.5	351	176	8.9	0.156	32	101	2.56	2	12	6	80.5	49.1	31.4	1.6	9	8.5	0.5	216	2.91	0
54	2	1	2	88	20	86	60	68.67	13.5	20.8	74.1	150	4.79	46.7	97.5	31.3	321	302	7	0.211	14.2	99.7	2.37	3	12	4	62.9	44.2	18.7	2.4	14.6	0.9	13.7	150	2.62	0
55	2	1	3	100	20	102	70	80.67	7.9	29.4	63.9	128	5.26	40.8	77.7	24.3	313	278	8.4	0.233	25.1	96.5	2.29	4	12	3	79	46.5	33	1.4	27.5	9.7	17.8	188	3.51	0
56	2	1	2	84	20	90	58	68.67	11.6	9.5	86.5	138	4.13	40.8	98.9	33.4	338	385	6.6	0.254	12.1	99	2.46	6	12	2	63.6	40.6	23	1.8	14.5	4.9	9.6	172	2.56	0
57	1	3	3	80	22	114	70	84.67	5.2	21.4	73.3	178	5.42	56.1	103.6	32.8	317	207	8.4	0.173	26.9	105.7	2.3	7	12	1.7	62.8	42.8	20	2.1	22.7	9.1	13.6	175	3.12	0
58	1	2	2	134	25	120	78	92	27.1	8.3	84.7	189	5.45	50.5	92.8	34.6	374	224	8.7	0.194	28.4	85.4	2.25	8	12	1.5	51.7	32.1	19.6	1.6	18.2	5.7	1.5	146	5.74	1
59	1	1	2	102	23	98	62	74	13.7	12.8	80.9	160	4.76	44.2	92.9	33.6	361	179	9.2	0.164	32.7	106.3	2.22	8	12	1.5	69.1	42.8	26.3	1.6	18.6	7.8	2.6	212	5.27	1
60	1	1	2	126	26	104	68	80	17.4	14.3	77.4	162	4.96	43.7	88.2	32.6	370	234	7.7	0.18	20.8	102.9	2.2	9	12	1.3	76.4	47	29.4	1.6	8.6	1.4	2.1	159	4.18	1
61	1	2	2	100	21	124	60	81.33	11.2	12.2	81.7	212	6.55	62.8	96	32.3	337	174	9.4	0.163	33.3	101.3	2.3	9	12	1.3	58.6	36.8	22	1.7	15.7	6	0.5	149.9	3.93	1
62	1	1	3	100	24	127	80	95.67	11.1	10	85.3	165	4.55	43.6	95.9	36.2	378	215	6.4	0.137	12.4	94.6	2.35	9.8	12	1.2	67	42.4	24.6	1.7	26.1	3.7	1.5	436	4.57	1
63	2	2	2	81	20	115	73	87	4.1	34.3	57.2	149	4.68	45.4	97.1	31.8	328	125	7.4	0.092	20	99.6	2.4	10	12	1.2	72.4	46.6	26	1.8	10	1.5	8.6	129	4.3	0
64	2	1	2	79	20	120	80	93.33	7.8	29	65.9	104	4.12	32.7	79.5	25.2	318	375	7.6	0.285	19.2	101.3	2.41	10	12	1.2	76.3	43.9	32	1.4	8.9	3	5.9	164	2.91	0
65	2	3	3	100	22	128	75	92.67	7.6	28.2	63	149	4.55	45.1	99.3	32.7	330	239	8.2	0.195	25.1	100.9	2.42	10	12	1.2	68.7	41.7	27	1.5	11.1	4.2	6.9	155	5.76	0
66	2	1	1	128	22	90	60	70	15.3	10.7	83.6	151	4.66	43.5	93.5	32.4	347	212	9.1	0.192	31.4	101.2	2.43	10	12	1.2	65.3	37.7	27.6	1.4	13.4	5.9	2	155	2.49	1
67	1	1	2	142	26	118	70	86	17.4	12.4	83.8	194	5.58	52.6	94.3	34.7	368	281	7.2	0.202	17.3	100.6	2.48	11	12	1.1	53.3	36.1	17.2	2.1	17.1	9.8	1.7	207.9	8.83	1
68	2	1	1	74	21	86	42	56.67	7.4	26.7	67.1	132	4.23	39.7	93.9	31.2	332	214	8.7	0.186	28	104.9	2.28	11	12	1.1	63.8	41.5	22	1.9	13.7	3.7	10	122	4.3	0
69	2	1	3	105	20	112	83	92.67	15.5	15.1	80.3	152	5.05	47.1	93.4	30	322	157	10.4	0.163	42.5	97.1	2.16	11	12	1.1	76.4	44.7	32	1.4	19.7	5.8	13.9	177	3.41	1
70	2	2	2	90	20	122	80	94	4	34.6	57.8	146	4.88	44.7	91.6	29.9	326	260	7.4	0.265	17.6	106.3	2.59	12	12	1	74.4	44.2	30	1.5	8.1	2.8	5.3	144	2.84	0
71	2	1	2	114	21	116	82	93.33	11.7	15.2	75.9	166	5.22	49.2	94.3	31.8	337	267	8.2	0.218	23.6	104.8	2.52	13	12	0.9	83.7	49.9	34	1.5	42.6	14.4	28.2	144	3.86	0
72	1	2	2	118	24	140	108	118.67	8	20.7	69.5	220	6.72	68.7	102.3	32.7	320	97	10.8	0.104	44.2	99.6	2.03	13	12	0.9	63.5	37.3	26	1.4	35.3	16.2	1.9	156	6.9	1
73	1	1	2	64	20	128	70	89.33	8.8	21.9	74	127	5.07	40	79	25	317	156	8.9	0.138	30.5	94.4	2.33	13.8	12	0.9	89.2	55.9	33.3	1.7	30.5	3.2	5.4	199	3.56	1
74	1	1	2	126	30	90	68	75.33	22.3	8.6	85.9	197	5.8	57.1	93.5	33.4	324	189	8.7	0.23	37.4	102.4	2.12	14	12	0.9	79.1	48.5	30.6	1.5	18.2	2.4	1.6	120	4.7	1
75	2	1	2	100	24	144	80	101.33	9.5	22.4	71.6	135	4.33	40.6	93.9	31.1	332	233	7.9	0.184	21.3	105	2.43	15	12	0.8	84.4	48.3	36	1.3	9	2.4	6.6	193	2.98	1
76	1	2	2	100	22	136	94	108	11.1	10.8	84.7	166	5.27	52.6	99.9	31.4	315	217	8.8	0.19	28.6	96.9	2.35	15	12	0.8	76.8	50.5	26	1.9	14.7	3	11.7	204	5.4	1
77	2	1	1	126	24	85	60	68.33	21.1	8.1	85.7	158	4.6	45.1	98.2	34.3	350	391	7	0.273	14	99.4	2.47	19	12	0.6	59.8	35.5	24	1.5	14.6	5.3	9.3	107	1.97	0
78	1	3	3	80	21	140	110	120	5.1	27.8	66.2	190	5.13	56.8	110.9	37	334	176	8.5	0.149	27	106.3	2.29	19	12	0.6	61.1	39.8	21	1.9	39.1	13.1	26	159	3.47	0
79	1	2	2	80	22	138	102	114	7	31.5	60.1	139	4.51	41.8	92.9	30.8	332	225	7.4	0.166	18.5	97.4	0.97	19.6	12	0.6	56.9	34.3	22.6	1.5	8.6	1.3	2.3	149	4.04	1
80	2	3	3	89	22	128	65	86	9.8	9.8	84.1	138	4.63	42.8	92.6	29.8	322	256	7.9	0.202	22.1	101.7	2.21	20	12	0.6	72.4	43	29	1.5	16.7	3.3	13.4	205	5.01	1
81	1	1	3	106	25	150	107	121.33	16.6	14.8	77.7	187	5.77	55.8	96.8	32.5	333	397	7.1	0.27	16.6	103	2.38	29	12	0.4	70.9	43.2	28	1.6	9.7	3.3	6.4	161	4.66	1
82	1	1	3	112	21	150	105	120	10.1	20.7	69.4	196	5.75	57.4	99.9	34	341	199	8.1	0.161	23.6	105.1	2.42	29	12	0.4	75.5	48.7	27	1.8	39.1	11.5	27.5	101	4.39	0
83	1	3	3	120	19	144	102	116	10.2	17	75.5	178	5.87	52.1	88.8	30.3	341	340	7	0.238	15	104.4	2.35	31	12	0.4	64.6	41.5	23	1.8	16.3	6.3	10	190	6.89	0
84	1	2	3	86	20	137	103	114.33	14.5	14	79	171	5.06	52.3	103.4	33.7	326	176	8.8	0.154	28.8	101.3	2.37	32	12	0.4	71.9	43.7	28	1.6	16.5	4.7	11.8	199	6.43	0
85	2	1	1	108	22	90	60	70	7.6	43.6	48.3	141	5.39	43.5	80.8	26.1	324	339	8.5	0.288	26.9	106.2	2.5	5	13	2.6	58.3	37.9	20	1.9	6.1	1.3	4.8	159	3.3	0
86	2	1	2	110	24	110	68	82	9.4	22.9	69.9	173	5.41	50.6	93.6	31.9	341	175	7.7	0.134	20.8	95	2.4	6	13	2.2	75.3	45.3	30	1.5	8.3	0.8	0.1	162	3.24	1
87	2	1	2	96	20	92	60	70.67	17	9.7	83.8	157	4.88	49.3	101.2	32.1	318	115	8.8	0.101	29.4	95.1	2.42	6	13	2.2	70.4	51.4	19	2.7	22.9	5.2	17.7	128	3.68	0
88	2	1	2	80	20	110	72	84.67	7.4	24.2	68	78	4.01	26.7	66.8	19.4	292	263	9.6	0.252	34.4	98.1	2.38	8	13	1.6	65.7	40.5	25	1.6	8.5	1.3	7.2	157	2.7	0
89	1	1	2	90	23	90	58	68.67	12.8	11	85.6	175	5.47	49.8	91.2	31.9	351	245	7.7	0.188	19	103.7	2.23	9	13	1.4	90.6	56.4	34.2	1.6	29.3	10.1	0.1	189	6.09	1
90	2	3	2	88	20	124	86	98.67	3.2	43.7	47.6	156	4.82	47.5	98.6	32.3	328	97	7.9	0.155	22.3	100	2.4	9	13	1.4	73.7	48	26	1.9	13.5	2.6	10.9	161	7.41	0
91	1	1	2	88	22	110	78	88.67	11	22.2	71.6	166	5.1	49.7	97.6	32.5	334	288	8.5	0.244	26.1	102.4	2.42	9	13	1.4	64.6	42	23	1.9	19.1	7.4	11.7	112	3.83	0
92	2	2	2	80	20	90	60	70	10.4	22.2	72.5	133	4.26	39.8	93.5	31.2	334	204	8.6	0.175	27.6	97.2	2.36	9	13	1.4	67.6	42.2	25	1.7	9.4	1.2	8.2	136	2.86	0
93	2	1	2	116	23	90	60	70	9.1	9.3	85.2	152	4.57	45.3	99.2	33.2	335	155	9.3	0.144	33.1	102.2	2.34	9	13	1.4	73.1	43.7	29	1.5	11	4.2	6.8	111	2.06	0
94	2	1	1	132	22	98	60	72.67	13.9	10.1	85.1	165	5.03	47.6	94.7	32.8	346	352	7.1	0.249	16.5	97.7	2.22	10	13	1.3	72.5	43.4	29	1.5	15.7	6.9	8.8	207	2.96	1
95	2	1	2	98	21	100	60	73.33	10.1	14.9	78.1	136	3.96	39.9	100.8	34.3	340	345	7.7	0.265	21.7	96.3	2.34	10	13	1.3	79.6	44.7	35	1.3	8	1.4	6.6	128	2.07	0
96	2	3	2	100	23	90	60	70	9.1	27.2	65.8	145	4.76	40.9	86.1	30.4	354	188	7.9	0.148	22.1	100.8	2.05	10	13	1.3	61.9	33.3	28.6	1.2	25.3	6.2	2.2	225	6.46	1
97	1	3	3	72	20	148	94	112	7.3	19	73.7	177	5.46	53.7	98.5	32.4	329	180	9.2	0.165	33.3	104.9	2.27	10	13	1.3	62.4	40.1	22	1.8	13.9	4.1	9.9	173	4.26	0
98	1	2	2	130	26	126	90	102	13	35.5	592	153	6.94	48.6	70.1	22	314	281	9.8	0.275	41.3	99.8	2.22	10	13	1.3	62.7	37.7	25	1.5	13.8	4.6	9.2	322	7.68	1
99	2	3	3	88	21	116	84	94.67	7.7	15.5	78.7	131	4.53	40.2	88.8	28.9	325	213	10.5	0.223	43.7	104	2.29	10	13	1.3	66.4	41	25	1.6	15.2	4.7	10.5	135	5.12	0
100	1	2	2	89	20	123	89	100.33	5.8	35.5	59.7	179	5.39	54.4	101.1	33.2	329	192	7.7	0.147	18.7	98.8	2.34	11	13	1.2	61.4	40	21	1.9	14.4	6.2	8.2	172	6.47	0
101	2	2	2	70	20	92	60	70.67	4.9	29.6	60.2	135	3.93	41.5	105.7	34.3	325	205	7.9	0.161	20.8	103.9	2.44	11	13	1.2	61.3	41.2	20	2	14	6.4	7.5	96	2.4	0
102	1	1	3	120	26	118	78	91.33	14.7	24.1	69.6	156	5.33	47.1	88.5	29.2	331	322	8.2	0.264	24.5	104.9	1.93	11	13	1.2	65.1	45.9	19.2	2.39	8.5	2.4	4.2	176	3.73	1
103	2	1	2	76	21	120	84	96	10.4	26.5	67.6	137	4.83	42.1	87.2	28.3	325	188	8.7	0.163	28.8	95.8	2.4	11	13	1.2	74.4	45.8	29	1.6	32.2	7.2	25	152	3.53	0
104	2	2	2	120	21	140	90	106.67	12	17.8	75.6	193	4.58	41.8	91.3	42.1	461	251	9.2	0.23	33.5	94.9	2.32	11	13	1.2	67.9	42.3	26	1.7	18.1	3	15.1	185	2.45	0
105	2	1	2	108	22	170	125	140	8.7	24.4	68.5	149	5.8	45.8	79	25.6	325	207	9.9	0.204	37	97.5	2.29	11	13	1.2	73	44.4	29	1.6	9.1	2.4	6.7	157	3.84	0
106	1	3	2	109	20	181	121	141	8.1	26	68.8	219	6.06	62.1	102.6	36.1	352	133	9.8	0.13	37	101.3	2.66	12	13	1.1	70.7	44.3	26	1.7	17.1	5.2	11.9	189	5.57	0
107	2	1	2	108	22	106	76	86	10.2	13.4	81.8	128	4.73	42	88.8	27	304	247	9.9	0.244	37.7	99	2.35	12	13	1.1	69.3	43.5	26	1.7	13.1	2.3	10.8	191	3.52	0
108	2	1	2	84	19	98	64	75.33	5.6	25.2	66.5	146	4.91	44.7	91.2	29.7	326	209	8.2	0.171	24.1	102.9	2.1	14	13	0.9	68	44.7	23	1.9	15.8	4.8	10.9	153	5.88	0
109	2	2	3	98	22	136	90	105.33	7.7	18.8	73.7	119	3.92	37.7	96.3	30.3	315	138	11.6	0.16	53.7	96.8	2.33	14	13	0.9	69.4	41.4	28	1.5	47.7	12.5	35.2	243	3.59	1
110	1	1	2	98	23	92	64	73.33	21.1	9.8	83.3	187	5.62	50.2	89.4	33.2	372	192	8.6	0.165	28.8	98.6	2.42	15	13	0.9	69.4	43.1	26.3	1.6	20	7	1.2	184	5.33	1
111	2	2	2	110	20	124	82	96	6.6	15.9	75	94	4.15	31.2	75.4	22.6	301	270	9.6	0.259	35.2	103.5	2.63	15	13	0.9	68.4	43.7	24.7	1.8	13.7	1.6	12.1	165	5.7	1
112	1	4	3	102	21	120	82	94.67	12.3	10.3	82.3	153	4.78	48.5	101.6	32	315	145	8.5	0.123	27	96.5	2.44	16	13	0.8	73.2	48.2	25	1.9	22.7	6.6	16.1	181	4.53	1
113	1	3	2	86	21	146	96	112.67	6.1	26.8	67.9	198	5.93	59.5	100.5	33.3	332	157	9.7	0.152	37.1	99.2	2.23	17	13	0.8	76.2	44.1	32	1.4	21.5	8.5	13.1	182	2.75	0
114	1	2	2	111	20	128	89	102	17.5	10.9	83.8	165	5.13	48.2	94	32.1	342	237	7.9	0.187	22.4	102.5	2.25	18	13	0.7	77.2	45.4	32	1.4	8.2	2	6.2	167	4.9	1
115	2	1	2	90	22	150	100	116.67	10.5	12.2	81.5	91	3.77	29.8	79.2	24.1	305	288	9.1	0.262	31.6	103.1	2.4	18	13	0.7	64	41.4	23	1.8	8.8	4.5	9.7	141.8	6.28	1
116	1	3	3	78	24	112	82	92	15.4	22.3	70.5	142	6.89	46.2	67.1	20.6	307	192	8.1	0.155	26.1	96.9	2.33	19	13	0.7	56.1	37.9	18	2.1	17.1	5.9	11.2	125	22.02	0
117	1	2	2	100	20	106	68	80.67	7.9	33.2	59.9	192	5.54	57	102.9	34.6	336	178	8.5	0.151	27.3	107.5	2.36	19	13	0.7	68.8	43.8	25	1.8	17.1	4	13.1	181	3.97	0
118	1	2	3	98	21	176	104	128	7.5	25.9	64.8	100	5.74	54.9	95.8	33.1	346	216	9.1	0.196	32.1	96.2	2.14	19	13	0.7	83.5	57	26.5	2.2	18.9	4.2	14.7	183	6.17	0
119	1	2	2	84	22	131	89	103	4.4	34	58.9	154	4.66	44.3	95.1	33	347	294	8	0.235	21.3	104.4	2.5	21	13	0.6	69.4	41.8	28	1.5	16.8	4.6	12.2	120	6.29	0
120	1	1	2	104	22	104	66	78.67	8.6	17.6	77.2	169	5.6	52.7	94.2	30.1	320	205	8.1	0.166	23.8	101.9	2.48	21	13	0.6	57.2	46	11	4.1	15	3.2	11.8	288	3.78	0
121	1	1	2	68	21	120	70	86.67	7	27.2	66.6	174	4.36	46.5	95.7	35.8	374	200	8.4	0.168	25.1	102.6	2.64	23	13	0.6	73	45.5	27.5	1.7	21.7	7	21.7	174	3.77	0
122	2	1	2	148	26	96	64	74.67	21	12.3	80	134	4.52	41.5	92	29.6	322	201	10.1	0.203	39.6	102.4	2.11	23.4	13	0.6	74	48.7	25.3	1.9	29.1	5.2	1.1	241	2.81	1
123	1	3	2	102	24	110	80	90	5.2	22.5	64	207	5.57	60.2	108.1	37.1	343	162	8.2	0.132	23.1	103.9	2.33	24	13	0.5	68.7	46.1	22.6	2.04	17.5	3.2	4.1	140	4.54	1
124	1	1	2	126	22	118	76	90	7.4	18.5	77	158	4.58	42.5	92.8	34.4	371	178	7.5	0.133	19.1	107.5	2.43	28	13	0.5	63.5	39	24.5	1.6	14.4	3.6	10.8	166	4.33	1
125	1	1	2	122	22	120	72	88	20.9	11.1	82	206	5.59	56.6	101.3	36.8	363	252	8.5	0.214	26.2	101.2	2.61	35	13	0.4	58.1	33.9	24.2	1.4	10.7	4.5	0.5	201	5.6	1
126	2	1	1	84	20	94	58	70	9.6	15.8	78.3	143	4.44	42.5	95.9	32.2	336	253	8.4	0.212	27	97.9	2.51	6	14	2.3	74.8	48.3	27	1.8	15.6	4.8	10.8	168	3.32	0
127	2	1	1	78	20	96	64	74.67	16.4	7.6	85.6	153	4.07	46.5	114.4	37.5	329	280	6.5	0.182	11.4	103.7	2.45	7	14	2	66.7	41.6	25	1.7	24.5	9.2	15.3	137	4.46	0
128	2	1	2	112	20	90	50	63.33	14.6	15.2	80	116	3.54	36.1	102.2	32.7	321	290	7.2	0.208	18.8	101.9	2.19	7	14	2	75.7	43.3	32	1.3	12.8	2.7	10	138	4.51	0
129	2	1	2	65	18	100	50	66.67	5.6	26	67.9	130	3.98	38	95.5	32.6	342	253	7.8	0.198	21.1	100.2	2.47	7	14	2	71.1	42.1	29	1.5	14.5	6.1	8.4	125	3.7	0
130	2	2	2	90	20	114	90	98	2.9	31.4	58.5	151	4.54	42.9	94.7	33.2	351	252	8.4	0.211	24.9	107.5	2.6	7	14	2	68.2	44.9	32.5	1.9	32.5	6.2	26.3	124	8.45	0
131	2	2	2	86	20	90	50	63.33	7.1	36.8	54.9	108	3.31	33.2	100.4	32.6	325	248	6.1	0.151	10.4	105	2.23	8	14	1.8	69	41.4	28	1.5	7.4	2.1	5.3	213	4.78	0
132	2	1	2	70	19	100	60	73.33	7.9	18.2	76.8	134	4.67	38.9	83.4	28.6	344	178	10.3	0.183	40.8	102.7	2.37	8	14	1.8	74.3	51	23	2.2	84.2	19.4	64.8	193	2.81	0
133	2	1	2	107	20	107	62	77	10.8	21.7	71.7	146	5.08	45.5	89.7	28.7	320	230	7.8	0.179	20.3	98.6	2.41	9	14	1.6	69.5	46.1	23	2	11.2	4.2	7.5	189	4.25	1
134	2	1	1	66	21	108	66	80	7.1	32.9	56.7	146	4.51	44.9	99.6	32.3	325	310	7.9	0.244	21.7	106.6	2.48	9	14	1.6	61.5	42	19	2.2	11.4	4.2	7.2	121	3.41	0
135	2	1	1	68	20	92	50	64	9.9	16	76.8	136	4.27	40.6	95.3	31.8	334	311	7.4	0.23	19.1	103.9	2.49	10	14	1.4	85.6	51.7	34	1.5	23.1	7.9	15.2	140	4.43	0
136	2	4	2	86	21	130	86	100.67	6.6	31.9	62.4	123	4.19	41.9	100.1	29.3	293	356	7.7	0.274	19.7	98.9	2.32	10	14	1.4	68.2	43.3	25	1.73	3.9	0.8	3.1	171	5.66	0
137	2	1	2	100	24	102	62	75.33	11.6	11.2	83.9	126	3.67	36.8	100.3	34.3	342	167	8.5	0.141	26.8	105.5	2.21	10	14	1.4	62.2	40.7	22	1.9	12	4.3	7.7	133	3.44	0
138	2	1	2	100	21	90	60	70	7.4	27.7	68.3	132	4.85	43.1	88.9	27.2	306	301	7.3	0.219	17.9	96.3	2.52	11	14	1.3	79.6	48.1	32	1.5	8.7	2.3	6.4	146	4.89	0
139	2	1	2	90	22	100	58	72	9.3	26.2	63.7	135	4.94	43.2	87.6	27.3	312	349	7.3	0.254	17.5	101.1	2.33	11	14	1.3	76.5	45.2	31	1.4	10.3	3.3	7	119	4.06	0
140	2	1	2	90	24	108	72	84	9.1	21.2	73.7	103	3.31	31.4	94.9	31.1	328	264	7.4	0.195	19	106.9	2.29	11	14	1.3	70.2	40.3	29.9	1.3	9.3	0.6	0.3	162	1.73	1
141	2	2	2	112	22	100	64	76	8.7	13	81.1	134	4.13	39.7	96.3	32.4	337	176	7.7	0.135	19.7	107.8	1.26	11	14	1.3	67.2	39.1	28	1.4	10.1	3.6	6.5	169	3.52	1
142	1	1	2	80	20	118	70	86	12.2	17.7	75.2	159	4.9	48	98.1	32.4	331	260	7.7	0.2	19.6	104.1	2.39	11	14	1.3	82.2	53.8	28.4	1.9	11.3	4	7.3	100	105.1	0
143	2	1	2	99	24	86	62	70	15.4	11.9	81	157	4.98	48.6	97.7	31.5	323	207	7.9	0.163	21.5	99.1	2.5	11	14	1.3	74.1	46.6	28	1.7	6.1	3.2	2.9	124	3.57	0
144	1	2	2	142	26	152	104	120	15.7	8.3	85.4	185	5.6	56.7	101.4	33	326	319	7.9	0.252	21.5	98.9	2.28	11	14	1.3	57	38.4	18.6	2.07	13	2.5	10.5	168	5.11	1
145	2	1	2	95	20	120	60	80	8.8	17.1	78.4	143	4.52	42.6	94.4	31.6	335	269	8.9	0.239	30.7	97.6	2.35	11	14	1.3	70.4	49.3	21	2.3	15.8	3.8	12	180	4.13	0
146	2	1	2	130	21	88	56	66.67	19.5	16.5	75.7	196	5.92	59.3	100.2	33.1	330	301	8	0.24	22.4	94	2.15	12	14	1.2	83.4	47.7	36	1.3	26.5	10.8	15.7	183	4.54	0
147	2	2	2	86	20	120	72	88	10.8	14.3	79	162	5.34	50.5	94.6	30.3	320	205	8.1	0.166	23.7	102.1	2.28	12	14	1.2	81.2	47.7	33	1.4	9.6	1.9	7.8	138	4.47	0
148	2	3	2	82	22	112	80	90.67	6.9	34.2	58.6	172	5.4	51.9	96.2	31.8	331	238	8.3	0.197	24.8	102.5	2.28	12	14	1.2	66.1	40.3	26	1.6	6.4	1.8	4.6	222	6.21	0
149	1	2	2	102	23	120	94	102.67	13	15.6	81.4	109	3.4	31.9	94	32	341	174	9.3	0.161	32.7	111.3	2.26	12	14	1.2	64.4	39	25.4	1.5	18.5	4.8	13.7	127	12.65	0
150	1	2	3	142	26	130	80	96.67	10	34.4	57.7	163	4.89	49.6	101.6	33.3	328	307	8.5	0.26	26.4	100.7	2.36	13	14	1.1	66	41.2	25	1.7	14.3	5.1	9.1	170	5.29	1
151	1	2	3	84	29	140	98	112	11.5	9.7	86.4	177	5.65	47.6	84.4	31.3	371	138	10	0.138	38.1	101.3	0.97	13.6	14	1	67.5	43	24.5	1.8	18.1	2.7	1.5	154	6.79	1
152	1	2	1	88	21	118	70	86	9.4	12.6	80.5	180	5.32	56	105.3	33.8	321	299	7.3	0.218	17.3	98.3	2.45	14	14	1	77.5	50.7	27	1.9	11.4	4	7.4	121	4.3	0
153	1	2	3	84	23	110	72	84.67	16.3	18.2	76.5	174	5.04	46.7	92.7	34.5	372	211	7.7	0.162	21.6	100	2.5	14	14	1	54.6	34	20.6	1.7	20	4.3	4.4	204	4.27	1
154	1	1	2	70	20	110	84	92.67	11.4	17.5	74.1	158	4.82	48.5	100.7	32.7	325	163	9.3	0.151	33.3	101.9	2.31	14	14	1	74.3	49	25	1.9	20.6	5.8	14.9	133	3	0
155	1	1	2	126	23	116	80	92	16.8	20.5	72.7	218	7.3	67.5	92.6	29.8	322	137	11	0.15	46.7	99.4	2.34	14	14	1	69.8	43.5	26	1.6	26.5	5.8	20.7	331	7.45	1
156	1	1	2	116	20	110	84	92.67	19.2	11.5	82.1	200	6.4	60.2	94.1	31.2	332	338	8	0.27	21.8	111	2.34	15	14	0.9	82	49.8	32	1.6	14	3	11	138	6.88	0
157	1	2	3	92	21	170	120	136.67	9.9	19.7	69.2	217	6.46	64.3	99.6	33.5	337	157	9	0.141	30.8	97.8	2.29	15	14	0.9	77.3	46.4	31	1.5	25	7.8	17.2	196	4.42	0
158	1	2	2	78	18	140	94	109.33	5.4	25.2	69.9	220	6.4	66.8	104.4	34.3	329	169	7.8	0.131	21.8	96.9	2.25	16	14	0.9	59.8	39.4	20	1.9	27.8	5.4	22.4	141	5.91	0
159	1	1	2	84	21	112	78	89.33	13.7	26.2	67.2	169	5.29	52.4	99.2	31.9	322	296	8.4	0.248	25.7	102.2	2.16	16	14	0.9	71.1	45.5	26	1.8	9.5	3.8	5.7	131	5.94	0
160	1	2	2	52	20	106	62	76.67	10.5	8	88.8	227	6.88	68.3	99.3	32.9	332	197	8.9	0.175	28.5	100.4	2.29	16	14	0.9	67.1	38.1	29	1.3	18.4	5.7	12.7	226	7.75	1
161	2	2	2	136	24	140	96	110.67	8.6	15.5	77.3	149	6.55	49.3	75.3	22.7	302	301	9	0.27	30.5	102.4	2.29	16	14	0.9	74.9	41.8	33	1.3	7.6	2.7	4.9	203	4.86	1
162	1	2	2	110	26	126	78	94	9	11	84.6	120	4.4	37.1	84.5	27.2	323	209	9.2	0.192	31.5	105.9	2.23	16	14	0.9	77.3	42.1	35	1.2	24.2	8.7	3.6	181.1	3.6	1
163	1	2	3	117	22	164	123	136.67	9.5	26.9	69.6	162	5.13	50.6	98.8	31.5	320	259	7.1	0.183	17.1	102.1	2.24	17	14	0.8	68.3	44.4	24	1.9	17.6	5.6	12	163	4.56	1
164	2	2	2	70	20	100	62	74.67	11.3	28.1	64.7	191	5.69	54.9	96.6	33.5	347	303	7.7	0.233	19.2	103.1	2.58	17	14	0.8	69.4	44.1	25.3	1.7	25	4.5	20.5	123	3.76	0
165	1	1	3	104	22	114	80	91.33	5.5	16.2	76.9	220	6.82	64.2	94.2	32.2	342	135	8.2	0.11	23.9	109.2	2.19	17	14	0.8	63.1	42.1	21	2	13	3.5	2.4	190	4.77	1
166	1	2	2	90	21	128	88	101.33	7.6	24	67.9	184	5.8	57.4	99	31.7	320	158	8.4	0.132	25.4	131.6	2.11	17	14	0.8	73.1	52	21.1	2.5	24	6.7	3.9	300	3.4	1
167	1	2	3	82	26	130	86	100.67	11.7	12.2	81.9	192	5.73	56.3	98.3	33.5	341	243	8.5	0.206	26.3	101.7	2.33	17	14	0.8	64	38.5	26	1.5	8.3	3.6	4.7	150.8	2.62	1
168	2	2	2	74	20	100	60	73.33	10.4	25.6	68.6	154	4.63	46.5	100.5	33.2	331	229	8.8	0.201	30.1	101.3	2.21	17	14	0.8	73.8	47	26.8	1.8	28.8	9.9	18.9	151	3.77	0
169	1	3	2	116	22	110	76	87.33	9	18.3	73.4	166	4.81	47.3	98.4	34.5	350	148	9.1	0.134	32	90.5	2.41	17	14	0.8	74.6	42.8	32	1.3	17.7	4.5	13.2	162	8.22	0
170	1	2	3	120	23	128	92	104	11.9	12.7	82.6	199	5.97	55.6	93.2	33.3	357	134	9.8	0.131	37.1	96.5	0.82	17.9	14	0.8	56.3	35.3	21	1.7	39.1	11.4	3.1	235	5.39	1
171	1	1	2	128	28	144	88	106.67	21.4	8.2	87.8	163	5.18	44.4	85.8	31.4	367	255	7.3	0.186	17.6	102.4	2.44	18	14	0.8	73.9	45.6	28.3	1.6	11.8	3.9	8.2	217	8.86	1
172	2	2	2	66	20	102	78	86	12	13.8	78.8	153	4.97	44.3	89.2	30.7	345	240	7.4	0.177	18	95.8	2.45	18	14	0.8	74.3	42.7	31.6	1.4	12.5	8.3	4.2	179	3.2	1
173	1	1	2	115	24	128	78	94.67	10.8	21.3	67.7	164	5.07	48	94.7	32.3	341	249	7.6	0.189	21	97.7	2.35	18	14	0.8	67.5	45.2	22	2	14.6	3.1	11.5	154	4.31	1
174	2	1	2	78	21	110	70	83.33	11.8	24	71.7	178	5.54	53.6	96.8	32.1	332	346	7.8	0.269	21.2	107.2	2.2	18	14	0.8	80.8	48.9	32	1.5	11.7	3.7	8.1	185	4.02	0
175	1	2	3	120	25	138	72	94	12.2	20	74.1	176	5.03	45.9	91.4	34.9	383	166	8	0.132	23.2	99.8	0.9	18.7	14	0.7	74.4	47.5	26.9	1.8	27.2	3.9	1.9	163	7.16	1
176	1	1	2	82	20	118	66	83.33	8.8	25.3	68.3	177	5.36	51.6	96.4	33	343	230	8.6	0.197	28.5	103.9	2.51	19	14	0.7	70.6	46.4	24	1.9	24.1	7.1	17.1	128	5.71	1
177	1	1	3	94	21	120	84	96	11.3	16.7	74.4	164	5.29	49.1	93	31	334	197	9.5	0.187	34.7	99.8	2.33	19	14	0.7	77.7	50.7	27	1.9	18.3	6.7	11.6	194	6.33	1
178	1	2	3	94	23	138	62	87.33	14.5	16.8	79.2	171	5.42	48.4	89.4	31.5	353	292	7.1	0.207	16	104.4	2.41	21	14	0.7	74.4	41.3	33.1	1.2	18.4	7.1	6.6	167	3.67	1
179	1	3	3	90	20	165	111	129	7.7	22.1	65.9	215	6.74	63.7	94.6	31.8	337	171	8.6	0.147	27.4	100.8	2.44	21	14	0.7	78.6	46.8	32	1.5	17.9	6.1	11.8	160	5.07	0
180	2	2	2	110	23	100	72	81.33	8	25.4	68.3	140	4.1	41.7	101.9	34.1	335	153	9	0.137	30.2	162.4	1.85	21	14	0.7	71.9	43	28.9	1.5	16.5	10.3	0.5	108.7	8.1	1
181	1	3	2	76	22	118	78	91.33	5.9	24.4	68.5	192	6.51	57.4	88.3	29.4	334	173	9.3	0.16	34.5	98.8	2.29	21	14	0.7	60.4	44.9	15.5	2.9	24.9	7.4	17.5	137	86.1	0
182	1	1	2	80	20	130	82	98	11.4	20.1	72.2	160	4.83	48.1	99.6	33.1	332	167	9.5	0.158	34.4	99.7	2.29	21	14	0.7	64.4	43.6	21	2.1	11.4	3.4	8.1	169	4.02	0
183	2	2	2	90	20	100	70	80	13.2	11.2	83.2	145	4.49	43.5	86.5	29.6	45.8	205	7.9	0.312	21.6	99.3	2.28	22	14	0.6	75.9	46.7	29.2	1.599	15.4	2.3	13.1	167	3.7	0
184	1	2	3	112	24	120	90	100	15.2	9.6	85	192	5.73	55.2	96.5	33.5	347	215	9.3	0.199	31.7	105.1	2.42	22	14	0.6	66.1	38.3	28	1.4	14.9	4.3	10.6	188	6.59	0
185	1	2	3	83	22	126	81	96	33.4	6.7	88.3	187	5.78	53.3	92.3	32.3	350	352	9.2	0.323	31.6	99.6	2.06	23	14	0.6	63	37.8	25	1.5	15.4	5.3	10.1	186	7.28	1
186	1	2	3	92	20	148	92	110.67	5.8	19.5	75.1	171	5.63	53.8	95.6	30.3	317	115	8.1	0.093	25.1	102.8	2.37	25	14	0.6	59.2	40.7	18	2.2	15.4	5.1	10.3	162	3.71	1
187	2	1	2	72	20	98	60	72.67	11.8	17.4	74.3	147	4.76	43.9	92.4	30.8	334	256	8.9	0.227	30.7	100	2.21	25	14	0.6	73.7	44.3	29	1.5	29.1	10	19.1	147	3.79	0
188	1	2	2	133	24	110	78	88.67	9	19.2	75.7	177	5.79	50.7	87.6	30.5	349	216	7.8	0.168	21.1	104.1	2.25	29	14	0.5	60.3	40.3	20	2	34.6	11.4	23.2	200	2.72	1
189	1	2	2	90	21	112	82	92	9.6	24.5	67.8	144	4.27	42.4	99.5	33.7	339	260	7.6	0.197	20	96.7	2.35	31	14	0.5	73.6	49.5	24.1	2.1	11.3	1	10.3	194	5.69	1
190	1	1	3	139	24	142	103	116	12.6	22.5	71.4	172	5.63	52	92.5	30.5	330	254	7.3	0.185	18.3	101.3	2.26	37	14	0.4	72.3	44.5	28	1.6	19.4	4.9	14.5	222	4.96	1
191	1	2	2	124	23	116	70	85.33	18.6	6.4	90.2	126	5.75	38.2	66.6	21.9	329	242	9.5	0.229	34.2	94.6	2.46	37	14	0.4	63.8	39.2	24.6	1.6	37.1	16.2	18.4	154	4.88	1
192	2	1	2	80	20	108	84	92	4.9	29.4	64.8	170	5.37	48	89.4	31.6	354	194	10.2	0.197	41.6	99.1	2.58	6	15	2.5	70.9	46.5	38.2	1.9	38.2	5	33.2	181	3.97	0
193	2	1	2	68	19	98	64	75.33	9.2	24.1	70.1	137	3.92	40.8	104.1	34.9	335	275	9	0.247	31.3	97.1	2.37	7	15	2.1	62.3	37.7	25	1.5	11.6	1.4	10.2	175	3.45	0
194	2	1	2	76	20	98	66	76.67	7.1	34.9	61.2	146	4.96	44.8	90.5	29.4	325	336	8	0.268	22.3	100.9	2.47	8	15	1.9	75.6	46.4	29.2	1.6	11.8	0.4	11.4	136	4.68	0
195	1	3	2	108	20	102	78	86	8.5	21.5	70.7	185	6.44	57.5	89.4	28.7	321	124	10	0.124	37.6	105.8	2.36	8	15	1.9	48.7	29.9	19	1.6	14.3	5.9	2.4	94.8	6.21	1
196	2	2	1	76	20	82	60	67.33	4.5	42	50.7	171	4.83	51.7	107.1	35.4	330	326	7.5	0.244	19.1	104.8	2.35	9	15	1.7	69.6	42.6	27	1.6	8.9	2.9	6	186	4.6	0
197	2	1	2	110	22	102	70	80.67	8.5	15.9	79.2	121	3.79	35.5	93.8	31.9	340	223	8.2	0.182	23.8	102.5	1.9	9	15	1.7	65.9	40.2	26	1.6	5.4	2.1	3.7	142	3.64	1
198	2	1	2	70	22	124	85	98	10.8	28.1	65.8	153	4.59	44.9	98	33.3	340	238	6.5	0.154	12.6	101.5	2.13	10	15	1.5	70.4	44.8	26	1.8	10.9	4.3	6.6	114	5.72	0
199	2	1	1	90	20	92	60	70.67	8.2	22.7	72.6	137	4.33	42.3	97.8	31.6	323	290	7	0.203	17.1	98.7	2.36	10	15	1.5	77.8	44.3	34	1.3	7.7	2.2	5.4	142	3.42	0
200	2	3	3	64	20	100	60	73.33	4.1	29.3	62.5	60	4.11	23.3	56.9	14.5	257	398	7.3	0.29	19.4	98.9	2.3	10	15	1.5	87.2	52.6	34.6	1.5	13.3	3.9	9.4	166	3.48	0
201	1	1	2	130	24	116	70	85.33	11.1	10.2	83.7	152	4.37	44.3	101.6	34.7	343	257	7.5	0.192	18.4	103.9	2.49	10	15	1.5	60.4	40.6	20	2	14.9	6.7	8.2	151	7.03	1
202	2	2	2	80	20	110	74	86	6	19.5	73.2	129	4.43	38.9	87.9	29.1	331	227	9.2	0.208	33.9	95.3	2.3	10	15	1.5	58.3	38.9	19.3	2	10.3	2.5	7.8	144	2.42	0
203	2	2	1	110	23	82	50	60.67	4.7	18.6	74.4	138	5.58	41.5	74.5	24.7	332	189	9.7	0.183	35.1	101	2.34	10	15	1.5	62.5	38.7	24	1.6	10.4	3.4	7.1	146	2.82	0
204	1	2	2	81	26	130	90	103.33	7.4	6.2	68	142	4.5	43.5	97	32	320	65	9.2	0.125	30.1	104.2	2.32	11	15	1.4	68.7	49.8	19	2.6	8.3	2.7	1.2	186	3.89	1
205	2	3	2	112	26	106	72	83.33	9.7	18.3	74.9	144	4.3	39.8	92.7	33.4	361	241	7.6	0.183	20	94.4	2.26	11.4	15	1.3	66.6	33.8	32.8	1	14.9	2.2	4.3	159	3.89	1
206	2	3	3	100	25	146	96	112.67	10.1	10.3	83.2	128	4.38	35.1	80.2	29.2	364	245	8.4	0.205	25.7	99.9	2.3	11.9	15	1.3	72.1	42.5	29.6	1.4	12.8	2.7	2.7	187	3.53	1
207	2	2	2	94	21	108	80	89.33	11.9	24.6	66.2	109	3.78	34.7	92	28.8	314	299	7.4	0.221	18.4	100.6	2.28	12	15	1.3	69.3	40.4	28.9	1.4	12.5	2.8	5.1	213	6.41	1
208	1	2	2	80	22	110	60	76.67	10.2	13.1	81.2	165	5.18	49.2	95.1	31.8	335	184	7.7	0.141	20.1	97.7	2.31	12	15	1.3	58.9	37.3	21.6	1.7	37.3	17.8	6.2	179	4.23	1
209	1	3	3	98	24	118	72	87.33	7.3	7.2	89.2	174	5.23	50.4	96.5	33.2	345	198	7.7	0.152	20.2	103.6	2.4	12	15	1.3	88.5	47.8	40.7	1.2	26.6	8.7	17.9	105	6.89	0
210	1	2	2	98	28	100	60	73.33	14.1	16.6	70.4	175	5.01	52.4	104.6	34.9	333	239	8.4	0.2	26.5	106.1	2.31	12	15	1.3	58.4	37.6	21	1.8	17.7	4.8	1.5	194	6.08	1
211	1	1	2	105	24	134	70	91.33	12.3	22.1	66.8	150	4.55	40.4	89	32.9	371	206	7.3	0.15	17.8	101.3	2.36	12.8	15	1.2	76.7	46.7	30	1.6	23.9	9.2	19	216	3.9	1
212	2	1	3	106	21	96	62	73.33	12.6	9.7	84.2	150	4.58	45.7	99.8	32.7	328	264	7	0.184	14.6	98.8	2.21	13	15	1.2	80.6	47.1	33	1.4	21.2	9.4	11.8	180	4.62	0
213	2	1	1	90	20	100	60	73.33	8.2	24.4	70.6	160	5.07	49.8	98.4	31.5	321	275	7.9	0.242	22.2	98.6	2.34	13	15	1.2	80.2	51.3	29	1.8	15.9	4.6	11.3	161	4.39	0
214	2	1	2	74	19	108	70	82.67	7.3	17.5	77	152	4.7	45.4	96.6	32.3	334	211	9.7	0.204	36.4	98.5	2.49	13	15	1.2	68.5	43.9	25	1.8	13.3	3.1	10.1	160	3.48	0
215	1	1	2	118	27	80	50	60	21.9	12.7	79.2	168	5.51	50.3	91.3	30.4	333	193	7.9	0.152	22.3	94.8	2.11	13.8	15	1.1	76.5	42.5	34	1.3	24.3	3.2	6.6	284	6.25	1
216	1	1	2	64	21	112	80	90.67	13.8	20.7	75.2	175	5.51	54	98.1	31.7	324	451	7	0.315	16	103.1	2.41	14	15	1.1	62.6	42.3	20	2.1	44.4	18.1	26.3	139	7.07	0
217	2	3	3	62	20	124	78	93.33	8.6	14.1	79.9	146	4.64	44.1	95.2	31.4	331	340	7.5	0.255	18.5	101.3	2.57	14	15	1.1	88.4	53.5	35	1.5	15.3	4	11.3	169	4.52	0
218	1	1	2	86	20	134	84	100.67	13.2	9.7	83.5	178	5.61	53.7	95.8	31.7	331	469	7.6	0.356	20.2	97.6	2.38	14	15	1.1	72.4	44.4	28	1.6	19.7	7.7	12	170	3.22	0
219	1	2	3	80	20	130	80	96.67	12.2	25	67.2	165	4.87	48.8	100.4	33.8	338	233	8.1	0.188	24.3	98.2	2.43	14	15	1.1	70.6	47.5	23	2	39.3	12.3	27	152	2.75	0
220	1	2	2	93	21	160	100	120	10.5	29.6	62.5	212	6.55	63.1	96.4	32.3	335	183	9.2	0.168	32.7	96.9	2.24	14	15	1.1	63.8	37	27	1.4	12.8	5.5	7.3	209	3.25	0
221	1	1	2	90	21	138	106	116.67	14.3	40.2	53.2	216	8.96	62.8	111.2	38.1	324	213	10.1	0.185	39	100	2.48	14	15	1.1	74.6	48.4	26	1.8	13.7	2.9	10.8	46	2.9	1
222	1	1	2	60	20	120	76	90.67	6.8	18.5	74.3	182	5.35	52.3	97.8	34	347	207	8.5	0.175	25.6	101	2.25	15	15	1	71.8	44.9	27	1.7	21.7	6.8	14.9	161	6.68	0
223	2	1	2	74	20	90	60	70	7.4	17.4	78.6	128	4.77	41.3	86.7	26.8	309	166	9.1	0.151	32.6	95.9	2.47	15	15	1	64.8	40.5	24	1.7	10	1.7	8.3	99	2.36	0
224	1	4	2	80	20	123	93	103	9.9	28.3	63.7	194	5.85	59.4	101.7	33.1	326	227	9.1	0.206	31.9	97.7	2.27	15	15	1	69	41.5	28	1.5	32.4	10.7	21.8	204	10.48	0
225	1	1	3	102	22	130	80	96.67	17	11.1	82.8	186	5.36	54.7	102.2	34.7	340	317	7.6	0.24	20.1	103	2.25	16	15	0.9	83.5	58.4	25.1	2.3	23	8.7	14.3	177	6.62	0
226	2	3	2	112	24	173	103	126.33	8.7	20.5	72.9	115	3.9	36.1	92.7	29.4	318	279	7.8	0.217	19.9	102.4	2.3	16	15	0.9	71.3	49.8	21.5	2.32	12.1	7.5	1.7	176	6.92	1
227	1	2	2	72	20	107	64	78.33	4.7	24.2	66.6	165	5.26	48.9	93.1	31.3	337	195	8	0.156	23.3	98.6	2.44	16	15	0.9	67.7	45.1	23	2	16.5	3.9	12.6	164	4.18	0
228	2	1	2	98	21	100	68	78.67	6.9	34	60.9	148	4.65	45.8	98.6	31.8	323	213	8	0.17	23.5	100.7	2.44	16	15	0.9	82	51.8	30	1.7	12.3	4	8.3	161	4.11	0
229	1	2	3	80	21	129	71	90.33	8.2	23.4	70.6	196	6.21	55.4	89.3	31.5	353	208	9.2	0.191	32.1	105.6	2.3	16	15	0.9	74.4	46.7	28	1.7	22.8	6.3	16.5	192	5.8	0
230	1	2	2	100	21	140	102	114.67	7.4	18.2	75.4	145	3.88	38.1	98.3	37.3	380	216	8	0.172	21.9	104.1	2.31	16.2	15	0.9	68.8	39.8	29	1.4	19.3	4	0.8	168	4.16	1
231	1	1	2	90	21	111	61	77.67	14.6	16.7	75.9	177	5.34	49.7	93.1	33.1	356	326	7.5	0.244	17.5	105.7	2.25	17	15	0.9	78.2	51.7	26	2	9.1	3.5	5.5	202	8.54	0
232	2	2	2	76	22	121	83	95.67	8.4	36.3	55.6	174	5.33	53.6	100.7	32.6	324	285	7.7	0.219	21.1	105.9	2.33	17	15	0.9	88.1	51.3	37	1.4	15.2	4.2	11	139	6.21	0
233	1	2	3	132	21	136	96	109.33	14.2	17.6	75.9	153	4.85	45.2	93.4	31.5	338	271	8.1	0.219	23.7	96.4	2.1	17	15	0.9	67.5	48.4	19	2.5	19.5	4.3	15.2	215	5.48	1
234	1	1	2	102	23	104	70	81.33	11.7	11.6	82.9	142	6.17	42	68.2	23	338	24	8.3	0.019	34.2	96	2.25	17	15	0.9	69.9	45.1	24.8	1.8	31.3	8.8	3.5	249	8.39	1
235	1	3	3	108	21	202	122	148.67	10.5	16	77.5	182	5.67	56.4	99.6	32	322	185	8.9	0.164	30.4	96.6	2.31	17	15	0.9	75	49.3	26	1.9	25.4	5.6	19.7	195	1.6	0
236	1	3	2	120	22	113	71	85	14.4	15.2	79.4	134	4.25	40	94.2	31.5	335	310	7.5	0.232	17.9	108.4	2.42	18	15	0.8	65	41.3	24	1.7	10.2	2.3	7.8	193	19.08	0
237	1	2	2	88	20	138	96	110	7.3	33.6	57.7	181	5.53	53.9	97.6	32.7	335	294	7.7	0.226	19.5	104.7	2.34	18	15	0.8	67.5	42.3	25	1.7	40.7	13	1.6	134	6.28	1
238	1	2	2	86	20	152	102	118.67	10.2	23.5	71	179	5.32	53.5	100.7	33.6	334	308	7.4	0.227	18	98.6	2.06	19	15	0.8	70.8	45.2	26	1.8	9.2	2.7	6.6	213	6.35	1
239	2	2	2	75	19	138	98	111.33	6.7	29.2	62.2	142	5.31	44.7	84.2	26.7	317	367	7.7	0.282	20.6	106.7	2.21	19	15	0.8	74.8	42.6	32	1.3	8.1	1.7	6.5	171	5.08	0
240	2	2	3	104	23	150	110	123.33	12.9	15.9	74.3	86	2.98	26	87.5	28.8	330	298	7.9	0.235	22.7	98.9	2.21	19	15	0.8	54.5	33.1	21	1.5	3.5	1.2	2.3	202	30.85	0
241	1	1	2	74	20	134	102	112.67	8.2	34.7	59.1	179	5.68	52.6	92.7	31.5	340	223	8.6	0.191	27.8	98.4	2.44	19	15	0.8	61.6	44.5	17.1	2.59	14.1	3.6	10.5	109.8	5.45	0
242	1	1	2	120	22	120	70	86.67	17.2	19.9	69.5	154	5.19	46.4	89.5	29.6	331	335	8.9	0.298	30.3	111.5	1.79	19	15	0.8	69.3	49.8	19.5	2.55	12.7	2.5	1.2	176	5.92	1
243	1	1	2	85	20	150	100	116.67	7.2	22.1	71.2	170	5.28	49.7	94.2	32.1	342	308	7.3	0.224	17	98	2.4	20	15	0.8	68.4	48.6	20	2.5	27.5	6.6	20.8	154	4.44	0
244	1	3	3	102	23	150	100	116.67	9.5	16.6	75	143	4.77	43.1	90.4	29.9	331	197	8.1	0.159	23.1	98.8	2.32	20	15	0.8	70.2	44	26	1.7	10.2	3.2	7	173	4.55	1
245	1	1	2	88	23	120	76	90.67	11	16	80.2	182	5.61	50.2	89.5	32.4	362	189	8.4	0.158	25.7	94.1	2.25	20	15	0.8	91.9	55.5	36.4	1.5	27.9	9.1	0.1	148	4.57	1
246	2	1	3	104	22	110	80	90	6.8	27.3	64.8	122	3.78	37	98	32.2	329	232	8.4	0.194	26.5	103.5	2.37	20	15	0.8	72.3	49.2	23	2.1	16.8	7	9.8	112	5.69	0
247	1	2	2	61	20	128	60	82.67	5.3	38.5	56.5	161	4.95	47.3	95.6	32.5	340	235	8.4	0.197	24.3	105.2	2.11	20	15	0.8	78	46.9	31	1.5	6.7	2.6	2.4	179.3	5.73	1
248	2	1	3	88	26	108	82	90.67	7.8	24.7	70.3	144	4.48	39.7	88.7	32.1	362	225	8.5	0.191	28.2	108.1	2.53	20.2	15	0.7	68.6	42.1	26.5	1.6	25.9	5.4	7.2	186	4.56	1
249	1	2	3	118	24	90	58	68.67	9.8	38	53.3	144	4.8	44.3	92.4	30	325	224	8	0.179	22.1	95.9	2.32	21	15	0.7	65.5	42.4	23	1.8	8.3	1.5	6.8	147	10.35	0
250	2	2	2	82	82	136	84	101.33	6.6	27.2	63.1	157	5.09	49.2	96.8	30.8	319	240	8	0.192	22.8	96.6	2.24	21	15	0.7	63.2	42	21	2	14	2.4	11.6	157	2.33	0
251	1	3	2	76	20	120	76	90.67	13	8.3	87.3	190	5.84	56.7	97.2	32.5	335	194	10.1	0.195	38.5	99.4	2.48	22	15	0.7	69.7	42.4	27	1.5	14	4.9	9.1	160	6.09	0
252	1	2	1	80	20	96	80	85.33	4.3	36.3	53.7	178	4.96	51.2	103.4	35.8	347	130	8.2	0.106	24.3	100	2.42	23	15	0.7	60.8	42.3	19	2.3	21.1	5.1	16	131	3.14	0
253	1	3	2	88	21	149	97	114.33	6.5	23.1	69.6	145	4.24	42.1	99.3	34.1	344	202	7.8	0.157	22	103.9	2.09	24	15	0.6	75.7	46.8	29	1.6	12.1	3.7	8.4	192	6.16	0
254	1	2	2	80	20	105	60	75	4.9	32.2	60.1	87	2.74	25.9	94.8	31.7	335	296	9.1	0.269	30.9	103	2.3	24	15	0.6	65	42.6	22	1.9	9.4	3.1	6.3	136	5.28	0
255	1	1	3	90	22	137	102	113.67	11.11	26.1	70.1	185	6.35	55.8	87.9	29.1	331	310	7.6	0.235	19.9	98.3	2.44	25	15	0.6	79.6	56.3	23	2.4	26.8	6.5	20.3	194	5.08	0
256	1	4	3	102	20	110	86	94	7.7	23	71.1	199	6.74	60.5	89.9	29.5	328	168	7.8	0.131	20.6	101.5	2.39	25	15	0.6	59.9	41.5	18	2.3	10.3	3.7	6.6	153	6.84	0
257	1	1	2	103	22	124	79	94	9.9	27.7	66.5	225	6.63	64.5	97.3	33.9	348	232	9.2	0.213	30.8	103.1	2.48	25	15	0.6	67.9	44.3	24	1.9	39.6	13.6	25.9	180	5.27	0
258	1	1	2	95	20	113	83	93	9.2	17.1	76.6	170	5.3	48.7	91.9	32	349	206	8.9	0.183	30.4	105.7	2.41	26	15	0.6	64.1	39	25	1.6	10.4	4	6.4	163	2.4	1
259	1	2	3	114	22	148	96	113.33	10.7	10.5	83.6	269	8.98	79.2	88.3	29.9	339	144	9	0.129	29.4	97.9	2.36	26	15	0.6	77.7	49	29	1.7	60	19.1	40.8	237	9.14	0
260	1	3	3	72	20	170	100	123.33	12.7	12.5	82.1	210	6.83	65.1	95.4	30.7	322	123	9.7	0.119	37.6	100.3	2.21	26	15	0.6	64	44.1	20	2.2	17.1	3.7	13.4	288	5.32	0
261	1	2	3	114	22	120	64	82.67	7	30.1	58.7	174	6.13	53.8	87.9	28.3	323	251	7.7	0.193	20.6	98.8	2.27	28	15	0.5	75.9	50	25.9	1.9	15.4	4.7	10.7	280	5.51	1
262	1	2	2	127	24	110	70	83.33	12.3	22.9	68.9	166	4.77	49.2	103.2	34.8	337	273	8.5	0.232	26.9	96.4	2.19	30	15	0.5	79.4	45.7	34	1.4	17.4	4.2	13.2	207	4.47	1
263	1	3	2	112	112	120	70	86.67	7.8	13.7	80.6	138	4.09	40.9	100.2	33.7	337	169	9.3	0.157	33	106.1	1.79	30	15	0.5	60.5	34.5	26	1.3	14.6	4.7	1.2	168.4	6.18	1
264	1	2	3	136	24	140	100	113.33	13.1	21.4	71.5	190	5.6	56.7	101.4	33.9	335	232	7.7	0.178	20.4	102.1	2.01	31	15	0.5	74.7	45.3	29	1.5	21.5	8.9	12.7	182	6.03	1
265	1	2	3	98	24	100	60	73.33	10.5	21.2	72.9	175	5.18	51.6	99.8	33.7	339	232	8.1	0.187	24.9	95.5	2.37	31	15	0.5	67.3	44.9	22	2	29	7.6	21.4	187	3.02	0
266	2	2	1	122	24	106	84	91.33	11.7	16.6	78.4	145	4.87	43.4	89.2	29.7	334	351	7.6	0.266	20.1	96.9	2.21	34	15	0.4	74.5	40.8	34	1.2	18.3	3.5	14.8	223	9.57	1
267	2	3	2	76	20	148	104	118.67	4.6	47.8	44.1	161	5.25	49.7	94.8	30.6	323	164	9.6	0.157	34.5	98.5	2.42	26.1	15.7	0.6	69.7	47.3	22.4	2.1	9.42	2.2	7.2	180.3	4.68	0
268	1	3	2	82	20	120	80	93.33	7.9	22.5	70.6	179	5.58	54.9	98.4	32	326	275	7.7	0.211	20.6	99.2	2.36	16	15.8	1	70.9	48	22.9	2.1	14.8	4.41	10.4	174.6	4.54	0
269	2	2	2	82	20	110	80	90	8	14.2	80.2	140	4.48	44.4	99.2	31.2	315	237	8.7	0.206	29.1	142.9	1.98	2	16	8	65	46.4	18.6	2.5	15.9	7.3	3.8	247	3.93	1
270	2	1	1	91	20	107	76	86.33	6.3	36.1	55.8	133	4.38	41.2	94.1	30.3	322	206	8.8	0.181	28.6	101.6	2.49	5	16	3.2	68.5	38.9	30	1.3	21.5	7.5	13.9	177	5.19	0
271	2	1	1	69	20	92	60	70.67	5.8	35.7	58.4	127	4.26	37.9	89.1	29.8	335	285	8.8	0.25	28.1	119.9	2.92	5	16	3.2	34.2	19.8	14	1.4	4.7	1.6	3.1	74	2.39	0
272	1	3	3	74	19	94	62	72.67	8.1	24.5	67.2	181	5.32	57.9	109	34	312	139	9	0.125	30	96.8	2.3	5	16	3.2	57.5	38.2	19	2	11.6	3.2	8.4	173	5.7	0
273	2	2	2	86	20	100	64	76	9.7	16.1	76.1	138	4.12	40.5	98.5	33.4	340	213	7	0.149	15.7	107.3	2.53	8	16	2	61.2	37	24	1.5	17.1	3.7	13.4	138	2.25	0
274	2	3	3	116	22	168	110	129.33	10.7	15.8	79.2	144	4.28	39.8	93.2	33.6	361	225	7.6	0.171	19.9	100	2.14	9	16	1.8	64.4	38	26.4	1.4	22.1	5.9	0.2	214	6.52	1
275	2	1	1	78	20	80	55	63.33	12.5	9.1	86.5	136	4.35	40.7	93.7	31.2	334	378	7.8	0.294	21.1	100.5	2.49	9	16	1.8	72.8	43.2	30	1.5	16.6	6.1	10.5	153	2.81	0
276	1	1	1	120	24	98	64	75.33	6.1	37.3	58.3	186	5.59	54.4	97.4	33.2	341	196	10	0.196	38.7	101	2.35	9	16	1.8	74.1	48.5	26	1.9	18.1	5.5	12.6	162	4.38	0
277	2	1	2	76	19	88	58	68	6.1	40.2	50.8	145	4.3	43	100.1	33.7	337	222	7	0.155	14.8	106	2.45	10	16	1.6	59.7	37.5	22	1.7	15.4	5.1	10.3	160	2.5	0
278	2	1	2	98	21	102	68	79.33	10.3	21	74	143	4.3	42.1	98	33.2	339	304	7.5	0.228	19.6	95.4	2.27	10	16	1.6	57.6	38.7	18.9	2	8.5	2.9	5.6	132	4.59	1
279	2	2	2	60	22	100	60	73.33	8.7	19.1	76	147	5	45.2	90.5	29.4	325	227	8.7	0.197	29.4	104.1	2.38	10	16	1.6	67.1	40.6	27	1.5	12.1	3.3	8.8	156	3.91	0
280	1	4	2	87	20	144	93	110	7.4	20.4	72.4	183	5.89	54.6	92.7	31	335	145	9.2	0.133	31.9	101.2	2.24	10	16	1.6	57.8	35	23	1.5	9.5	3.3	6.2	179	5.43	0
281	1	2	2	96	21	120	80	93.33	5.8	26.8	68.1	172	4.79	44.4	92.8	35.9	387	175	8.2	0.143	25.2	100.4	2.29	10.4	16	1.5	54.7	37.3	17.4	2.1	26.6	9.5	2.3	351	6.8	1
282	1	2	2	100	24	126	84	98	7	19.6	71.5	161	4.75	48.9	103	33.8	329	361	7	0.252	15.5	95.7	2.38	11	16	1.5	68.3	45.4	23	2	15.3	3.2	12.1	179	4.09	0
283	2	2	2	72	20	90	60	70	8.3	26.1	67.4	157	4.63	47.7	103.2	33.9	329	263	7.4	0.194	17.9	99.3	2.38	11	16	1.5	70.5	47.9	23	2.1	27.5	6	21.5	197	3.36	0
284	1	2	2	72	20	136	94	108	7.2	27.6	63.7	174	5.02	51.3	102.3	34.6	339	137	8.3	0.113	25.7	107.1	2.44	11	16	1.5	60.8	42.9	18	2.4	23.8	8.4	15.4	158	6.46	0
285	2	1	2	66	20	96	60	72	7.8	37.5	55.3	145	4.39	42.4	96.6	33	341	243	8.5	0.206	27.1	112.3	2.17	11	16	1.5	75.4	45.5	29.9	1.5	19.3	2.5	16.8	162	3.64	0
286	1	2	2	158	32	150	100	116.67	18.2	14.8	79.3	231	7.28	67.1	92.2	31.7	344	136	8.8	0.119	29.6	107.7	1.98	11	16	1.5	61.6	34.8	26.8	1.3	22.2	4.8	0.4	265	2.92	1
287	2	1	2	60	20	100	61	74	9.1	15	81.5	157	5.34	48.5	91	29.4	323	210	9.6	0.201	35.7	104.1	2.47	11	16	1.5	78.8	46.1	33	1.4	15.9	4.8	11.1	317	5.15	0
288	2	3	3	88	21	130	102	111.33	3.8	27.6	65.5	147	4.64	43.9	94.8	31.6	334	162	9.8	0.158	37.2	105.2	2.07	11	16	1.5	63.5	43.5	20	2.2	7.3	0.4	6.9	201	3.73	0
289	2	2	2	114	25	122	82	95.33	6.6	16	79.8	109	4.04	30.4	75.3	26.9	358	259	8.3	0.214	24.7	99.9	2.12	11.5	16	1.4	66.9	40	26.9	1.5	17.2	2.6	1.8	172	3.09	1
290	2	1	1	106	21	117	83	94.33	6.7	30	62.2	170	5.08	50.4	99.4	33.4	337	332	7.6	0.252	19.1	100.7	2.14	12	16	1.3	62.5	39.5	23	1.7	24.6	10.3	14.3	156	4.92	0
291	1	2	3	78	20	102	60	74	13.3	23	70.2	166	5.48	50.3	91.9	30.2	330	157	8.2	0.128	23.9	155.3	1.92	12	16	1.3	65	41.4	23.6	1.8	27.9	9.6	2.4	247	7.7	1
292	2	1	2	126	21	96	60	72	4.3	29.8	61	70	3.93	25.8	65.8	17.8	271	163	6.9	0.112	15.5	108.5	2.36	13	16	1.2	73.6	52.1	21	2.4	15.3	6.5	8.9	187	2.94	0
293	2	2	2	92	20	110	82	91.33	5.4	35.9	55.9	153	4.79	47.6	99.4	31.9	321	422	7.2	0.303	15.9	106.2	2.34	13	16	1.2	53.2	23.6	30	0.8	9.5	2	7.5	191	3.67	0
294	2	2	2	94	20	124	81	95.33	7.8	25.2	65.6	119	4.88	39.9	81.9	24.3	298	390	7.7	0.3	20	103.9	2.22	13	16	1.2	77.8	43.8	34	1.3	9.7	2.3	7.5	139	3.44	0
295	1	1	2	80	20	95	60	71.67	6.8	40.5	52.5	161	4.77	49.1	103	33.7	327	241	7.9	0.243	20.4	100.3	2.15	13	16	1.2	64.7	49.5	15	3.3	19	5	14	162	6.99	0
296	1	1	2	76	20	144	100	114.67	14.5	18.8	76.8	193	6.05	57.9	95.8	31.9	333	232	8	0.185	22.7	97	2.19	13	16	1.2	77.4	52.7	25	2.1	26.2	6.8	19.4	177	4.08	0
297	1	2	3	97	20	134	100	111.33	10.7	18	75.1	203	5.93	56.4	95.2	34.2	359	235	8.8	0.206	29.8	102	2.35	13	16	1.2	84.1	54.8	29	1.9	35.4	1.9	33.5	236	6.78	0
298	2	1	2	86	21	110	60	76.67	7.9	23.5	68.3	172	5.62	53.7	95.6	30.6	320	232	8.5	0.197	26.5	96.7	2.61	14	16	1.1	89.9	49.8	40	1.2	12.8	5.3	7.5	174	5.32	0
299	2	2	2	84	22	90	60	70	14.6	19.2	80	158	4.91	48.5	98.9	32.1	325	253	9.3	0.235	32.9	94.8	2.47	14	16	1.1	76.7	47.8	29	1.7	6.2	2	4.2	131	2.69	0
300	2	2	2	96	21	110	80	90	9.1	11	83.8	175	5.34	52.6	98.6	32.7	332	202	9.7	0.195	35.3	92.2	2.17	14	16	1.1	73.5	47.4	26.1	1.8	27.6	4.3	23.3	137	1.03	0
301	2	2	2	104	21	124	88	100	23.4	4.8	91.1	137	4.82	40.7	84.6	28.4	336	258	10.2	0.263	40.3	105	2.41	14	16	1.1	64.7	39.5	25	1.6	16.8	5.2	11.6	233	4.42	0
302	1	1	2	102	24	102	72	82	16.5	9.3	85.1	183	5.66	52.5	92.9	32.3	348	169	169	0.152	31.4	96	2.21	14	16	1.1	74.8	45.8	29	1.6	29	9.2	19.8	209	3.84	1
303	2	2	2	80	20	150	100	116.67	8.6	21.4	71.8	135	3.91	38.7	99	34.5	348	300	8	0.24	23	103.2	2.58	15	16	1.1	78.6	45.4	33	1.4	14.1	4.2	9.8	175	4.1	0
304	1	1	2	80	20	88	66	73.33	11.3	16.2	74.2	196	5.82	58.1	99.9	33.6	337	174	8.3	0.144	24.5	97.7	2.21	15	16	1.1	72	50.2	22	2.3	14.7	4.7	10	155	3.36	0
305	2	2	2	58	19	100	62	74.67	6	24.9	67.4	138	4.39	42.2	96.2	31.4	327	197	9.4	0.185	32.5	99.4	2.34	15	16	1.1	72	51	21	2.4	11.2	4	7.2	180	3.76	0
306	2	1	2	64	20	108	72	84	4.2	23.2	68.1	147	4.62	43.3	93.8	31.8	339	219	8.9	0.194	28.7	102.5	2.37	16	16	1	83.6	49.1	34.5	1.4	16.1	3.7	12.4	147	5.55	0
307	1	1	2	90	22	140	90	106.67	4.4	21.7	68	186	5.62	57.4	102.3	33	324	179	9.3	0.166	33.4	97.5	2.46	16	16	1	66.5	47.8	19	2.6	10.5	2.6	7.9	137	4.04	0
308	2	2	2	60	19	136	82	100	7.8	22.6	69.2	186	5.33	55.8	104.8	34.8	333	234	6.8	0.159	13.6	100.7	2.22	17	16	0.9	68.4	45.7	22.7	2	6.8	2.1	4.7	161	7.39	1
309	1	2	2	60	19	136	82	100	7.8	22.6	69.2	186	5.33	55.8	104.8	34.8	333	234	6.8	0.159	13.6	105	2.23	17	16	0.9	68.4	45.7	22.7	2	6.8	2.1	2.3	161	7.39	1
310	1	2	2	72	22	120	100	106.67	9.1	27.7	59.2	134	4.91	41.9	85.4	27.2	319	259	7.1	0.183	15.2	99.7	2.45	17	16	0.9	64.4	40	24	1.6	17.1	5.3	11.8	141	6.05	0
311	1	2	3	96	23	120	76	90.67	7.9	18.9	74.7	163	5.18	49	94.7	31.4	332	216	8.7	0.187	28.8	98.2	2.5	17	16	0.9	86.5	54.7	31.8	1.7	20.9	3.6	17.3	211	5.5	0
312	1	2	3	92	22	130	84	99.33	7.8	12.1	82.9	147	4.94	44.8	90.7	29.7	328	193	8.2	0.158	24.8	97.2	2.06	17.7	16	0.9	75.7	40.6	35.1	1.2	29	5	2.1	220	4.72	1
313	1	1	2	124	23	90	60	70	7.9	28.3	59.5	180	5.25	53	101.1	34.2	339	326	7.3	0.237	17.6	101.4	2.27	18	16	0.9	71.8	47.1	25	1.9	15.4	4.6	10.8	172	5.2	1
314	2	2	3	122	24	160	100	120	11.4	13.1	81.2	130	4.17	38.4	92.3	31.3	338	229	9.2	0.21	31.3	96.3	2.33	18	16	0.9	60.5	38.7	22	1.8	10.6	3.4	1.7	163.5	2.29	1
315	2	2	2	73	22	123	79	93.67	7.6	21.4	75.7	157	4.92	46.9	95.5	31.9	334	244	8	0.195	23.1	107.6	2.32	19	16	0.8	80	46.5	33	1.4	15	4.1	10.8	243	6.68	0
316	1	2	3	90	22	110	80	90	9.4	16.9	77	156	3.99	42.3	106.2	39	368	184	7	0.128	16	98.8	2.07	20	16	0.8	69.1	41.6	27.5	1.5	20.3	5.3	4.5	203	4.62	1
317	2	2	2	76	20	128	88	101.33	5.5	37	54.1	123	3.64	37.7	103.8	33.7	326	165	8.1	0.133	24.6	103.3	2.2	20	16	0.8	77.4	49.4	28	1.8	26.2	6	0.3	211	4.29	1
318	1	2	3	98	20	136	98	110.67	9.4	27	63.5	140	6.24	43.8	70.2	22.4	319	297	8.1	0.24	23.4	107.7	2.5	20	16	0.8	78.1	48.1	30	1.6	22.9	5.8	17.1	149	7.07	0
319	1	2	3	124	22	146	96	112.67	8.9	26	69.4	154	5.32	49.3	92.8	28.9	312	300	8.5	0.255	26.5	106.6	2.49	20	16	0.8	60.1	37.7	22	1.7	11.3	3.9	7.4	191	4.76	0
320	1	2	2	114	23	124	80	94.67	14.4	13.6	80.3	196	5.86	54.8	93.6	33.4	357	127	7.8	0.099	22.4	105.7	2.13	20.2	16	0.8	55	35.5	19.7	1.8	21.9	3.5	0.2	192	4.67	1
321	1	1	2	90	21	112	80	90.67	5.7	36.1	55.3	186	5.72	53	92.7	32.5	350	311	6.7	0.208	13	102.1	2.22	21	16	0.8	84.1	49.8	34.3	1.5	13.8	1	12.8	209	3.54	1
322	1	4	2	98	22	178	116	136.67	9.7	13.1	80.4	139	4.75	43.9	92.5	29.2	316	120	7.5	0.09	19.9	93.4	2.19	21	16	0.8	64	45.5	19	2.5	14.3	5.3	9	188	10	1
323	2	2	2	82	21	98	68	78	5.8	30.9	61.1	172	5.83	53	91	29.5	324	215	9.3	0.199	32.5	104.6	2.23	21	16	0.8	65.4	35.8	30	1.2	10.7	2.9	7.8	174	5.15	0
324	2	2	3	100	24	120	80	93.33	14.8	12.2	81.6	147	4.93	45	91.4	30.4	326	279	9.7	0.27	36.9	133.7	1.65	21	16	0.8	71.4	44.5	26.9	1.7	16.9	6.2	2.7	174	4.04	1
325	2	3	3	93	26	104	68	80	12.9	12.3	83.3	175	5.79	55.5	95.9	30.2	315	329	7.2	0.236	16.6	100.2	2.24	22	16	0.7	71.2	42.1	29	1.5	14.4	4.4	10	208	5.58	1
326	1	1	2	78	20	148	94	112	7.2	29.3	61.3	183	5.55	53.3	96.1	32.9	343	235	8.6	0.202	28.4	100	2.42	22	16	0.7	69.5	47.8	22	2.2	9.3	2.4	6.9	123	4.11	0
327	1	4	2	94	21	118	66	83.33	4.1	20.7	71.7	203	6.15	59.7	97.1	33	340	146	9	0.131	31.1	97	2.29	22	16	0.7	58.7	40.8	18	2.3	21	4.4	16.6	233	7.02	0
328	1	2	3	98	23	124	90	101.33	7.3	31.6	58.5	177	5.43	52.9	97.6	32.5	334	209	7.7	0.16	20.9	96.9	1.03	23	16	0.7	73.7	51.3	22.4	2.3	19.3	13.3	6	156	5.45	1
329	1	2	2	126	21	118	74	88.67	8.8	27.2	64.8	179	5.33	51.3	96.3	33.5	348	234	7.7	0.18	21.2	98.9	0.99	23	16	0.7	87.1	53.5	33.6	1.6	16.2	3.1	1.1	226	8.13	1
330	2	2	2	124	22	113	74	87	14.4	15.7	78.8	163	5.7	49.9	87.7	28.5	326	443	7.9	0.349	21.7	103.3	2.34	23	16	0.7	87	51.1	36	1.4	17.4	4.7	12.7	205	4.76	0
331	1	2	2	116	24	132	94	106.67	13	9.2	86.9	192	5.7	51.5	90.5	33.6	372	187	8.9	0.166	30.4	104.6	2.7	24	16	0.7	69.2	34.8	34.4	1	12.8	3	9.8	166	3.65	0
332	1	2	2	98	20	130	90	103.33	12.5	12.9	82.1	185	5.63	53.5	95.2	32.8	345	184	10	0.184	38.8	104.3	2.41	24	16	0.7	77.4	45.2	32	1.4	29.4	8.5	20.9	156	4.71	0
333	1	1	3	124	24	124	82	96	9.2	21.3	71.7	182	5.45	50.7	93.2	30.8	358	163	8.8	0.143	28.6	101.7	2.08	24.4	16	0.7	60.9	37	23.9	1.5	13	3.5	1	180	6.38	1
334	2	3	3	120	23	134	86	102	6.6	22.6	64.4	128	4.19	39.5	94.3	30.5	324	172	11	0.189	46.8	100.5	2.33	25	16	0.6	88	54.3	33.7	1.6	6.9	2	4.9	237	6.71	1
335	1	1	2	82	18	96	71	79.33	7.3	17.2	76	157	4.84	48.2	99.6	32.4	325	269	8.4	0.225	26.2	101.5	2.35	27	16	0.6	60.7	42	19	2.2	11.9	2.9	9	143	5.04	0
336	1	1	3	120	120	136	70	92	15.2	21	70.6	151	5.1	48	94	30	318	220	11	0.25	35	103.6	1.86	27	16	0.6	67.9	41.9	26	1.6	8.8	4.5	2.9	169.4	6.4	1
337	1	2	3	84	20	170	140	150	9.1	18.6	76.7	237	7.1	63.9	90	33.3	370	174	8.4	0.146	25.7	100.1	2.72	28	16	0.6	86.9	52.6	34.3	1.5	26.4	5.6	20.8	224	5.73	0
338	1	2	3	68	20	104	94	97.33	8.5	23.8	68.5	189	6.18	56.8	92	30.5	332	247	8.3	0.205	24.9	105.8	2.25	29	16	0.6	70.3	40.3	30	1.3	12	2.3	9.7	192	8.32	0
339	1	1	2	92	20	124	65	84.67	6.2	35	57.6	178	5.12	52.9	103.4	34.7	336	324	7.6	0.246	18.2	102.9	2.4	30	16	0.5	71.2	42.7	29	1.5	5.3	1.8	3.5	208	4.6	0
340	1	2	2	88	22	130	100	110	8.5	13.2	81.4	142	4.4	42	95.6	32.2	338	245	8.4	0.205	25.2	106.8	2.01	33	16	0.5	56.4	39.8	16.6	2.4	13.1	6	7.2	163	5.46	1
341	1	2	2	78	22	100	74	82.67	4	35.6	51.4	190	5.66	51.8	91.6	33.5	366	252	7.3	0.183	17.4	105.4	1.26	37	16	0.4	69.9	44.8	25.1	1.8	25.4	8.4	17	174	3.8	0
342	1	2	3	100	21	110	74	86	8.3	26.3	67.8	157	5.49	48.1	87.7	28.5	326	184	8.2	0.15	25.9	101.1	2.37	41	16	0.4	66.6	41.4	25	1.6	7.8	2.2	5.6	142	6.74	1
343	1	1	3	104	23	110	80	90	16.5	23.7	69.4	183	5.36	49.5	92.4	34.1	369	249	7.9	0.196	21.6	96.6	2.48	42	16	0.4	64.2	38.6	25.6	1.5	14.3	3	3.4	147	4.27	1
344	1	1	2	104	22	118	64	82	9.9	17.7	76	163	4.98	45.2	90.8	32.7	360	222	8.8	0.195	29.4	99.5	2.45	42	16	0.4	63.7	40.6	23.1	1.8	18.4	5.5	12.9	170	6.33	0
345	1	2	3	80	20	140	100	113.33	6.8	23	67.7	153	4.67	45.9	98.4	32.7	333	179	8	0.143	22.9	94.7	2.62	43	16	0.4	69.4	41.3	28	1.5	10.4	3.6	6.9	157	6.63	1
346	2	1	2	76	20	100	60	73.33	6.4	24.7	69.3	162	4.9	48.5	99.1	33	334	234	7.7	0.18	20.8	98.2	2.39	21.9	16.4	0.7	70.2	43.5	26.7	1.6	10.08	1.58	8.5	156.7	4.26	0
347	2	1	3	88	20	138	80	99.33	11.2	21.6	71.9	119	3.84	37.2	97.1	30.9	319	195	10.1	0.196	39	99.2	2.44	9.5	16.7	1.8	65.6	40.6	25	1.6	7.64	1.36	6.3	203.2	4.57	0
348	2	1	2	92	20	92	60	70.67	19.1	6.9	89.1	152	4.92	43	87.5	30.8	353	257	7.6	0.195	20.3	98.2	2.26	6	17	2.8	71.4	43.5	27.9	1.6	30.4	5	25.4	159	3.16	0
349	2	1	1	81	20	90	50	63.33	8.5	19.4	72.4	164	4.79	48.1	100.5	34.2	340	267	9.4	0.25	33.7	98.6	2.2	6	17	2.8	73.1	44.5	29	1.6	14.2	5.5	8.7	118	4.02	0
350	1	2	2	86	20	170	100	123.33	7.4	23.8	69.9	180	5.19	49.5	95.5	34.6	363	168	7.7	0.129	21.2	105.6	2.35	7	17	2.4	71.4	44.8	27	1.7	24.2	9.7	14.5	269	4.59	0
351	2	1	2	76	18	94	60	71.33	11.6	22.5	73.5	151	4.72	44.1	93.6	31.9	342	267	8	0.213	23.3	96.8	1.16	8	17	2.1	73.2	46.3	26.9	1.7	14	0.7	13.3	131	2.41	0
352	2	1	1	82	21	124	84	97.33	14.5	7	88.7	157	4.71	46.4	98.6	33.3	338	277	8	0.221	23.4	100.3	2.59	8	17	2.1	71.1	46.4	25	1.9	28.2	5.3	22.9	199	2.8	0
353	1	4	2	88	22	144	86	105.33	9.6	13.3	81.7	151	4.64	44.4	95.2	32.5	342	210	7	0.147	15.5	95.4	2.04	8.7	17	2	73.1	45.5	27.6	1.6	26.1	9.5	1	259	5.99	1
354	2	1	2	90	21	110	70	83.33	10	39.2	55.4	152	4.64	46.1	99.4	32.7	329	313	7.7	0.241	19.9	105.6	2.47	9	17	1.9	71.1	47.1	24	2	3.4	1.6	1.8	150	5.44	0
355	2	1	2	86	20	98	62	74	7.6	30.1	63.6	138	4.36	42.6	97.8	31.6	323	276	8	0.22	22.7	97	2.33	9	17	1.9	68.2	46.6	22	2.1	7.9	1.5	6.4	181	4.18	0
356	2	1	2	88	20	109	71	83.67	17.5	14.9	78.9	156	4.84	44.9	92.8	32.2	347	237	8.3	0.169	25.4	96.6	2.4	9	17	1.9	75.9	50.9	25	2	13.9	3	10.9	178	4.82	0
357	1	1	2	102	24	110	70	83.33	5.7	13.9	81.2	143	4.93	44	89.3	29	325	184	10	0.184	37.3	100.7	1.06	9	17	1.9	73.2	46.6	21	1.8	17.1	3.5	2.1	325	6.4	1
358	2	1	2	84	20	120	80	93.33	11.4	11.2	84.4	144	4.35	41.3	95.1	33.1	348	395	7.5	0.296	19.9	106.5	2.54	10	17	1.7	71.5	43.9	28	1.6	8.9	2.4	6.5	142	4.16	0
359	1	3	2	71	21	123	85	97.67	3.5	32.3	60.9	156	4.15	46.7	112.6	37.5	334	135	9.4	0.126	35.1	99.1	2.26	10	17	1.7	51.5	34.3	17	2	56.4	21.2	35.2	238	3.52	0
360	2	1	2	82	19	100	60	73.33	8.5	21	74.1	161	4.97	47.8	96.3	32.3	336	228	6.8	0.155	15.2	96.8	2.31	11	17	1.5	80.9	50.3	30.6	1.6	16.7	1.1	15.6	190	2.27	0
361	2	1	1	85	21	99	50	66.33	8.7	19.8	72.3	155	4.86	48.1	99	31.8	322	251	7.5	0.188	18.8	96.7	2.61	11	17	1.5	65.2	42.8	22	1.9	12.4	5	7.4	150	5.47	0
362	1	4	2	70	21	216	103	140.67	6.5	25.8	65.6	137	6.09	45	74	22.4	304	254	9.4	0.238	33.6	97.5	2.33	11	17	1.5	73.4	43.3	30	1.4	17.6	4.5	13.1	154	5.3	0
363	2	1	1	82	19	86	49	61.33	8.2	27.6	68.8	131	4.01	41.2	102.8	32.6	317	255	6.8	0.173	13.5	94.6	2.52	12	17	1.4	66.5	47.6	19	2.5	8.6	1.7	6.9	132	3.57	0
364	1	3	1	112	24	130	80	96.67	7.9	22	72.2	150	4.78	46.8	98	31.3	320	148	8.2	0.121	23.5	104.2	2.2	12	17	1.4	66.2	39.2	27	1.5	10.2	2.9	7.3	171	6.73	0
365	1	2	2	124	24	130	94	106	8.5	16.5	73.2	124	4.71	47.4	100.7	33.5	333	212	9.2	47.4	31.1	102.8	2.02	12	17	1.4	51	33.7	17	1.9	8.8	4.6	2.5	122.7	4.69	1
366	1	3	3	106	23	120	80	93.33	11.9	22.9	71.4	166	5.12	51.8	101.2	32.4	320	265	7.7	0.204	20.4	100.5	2.2	13	17	1.3	60.9	37.7	23	1.6	6.9	2.4	4.5	175	4.52	1
367	2	2	3	116	24	170	130	143.33	15.8	20.6	68.7	177	5.73	51.2	89.5	30.8	345	323	8	0.258	22.8	105.8	2.54	13	17	1.3	67.2	40.1	27	1.5	10.6	2.2	8.4	182	6.56	0
368	2	2	2	69	24	109	71	83.67	6	22	71.2	140	4.89	41.8	85.5	28.6	334	309	8.7	0.268	27	103.4	2.25	13	17	1.3	77.9	46	32	1.4	6.3	1.8	4.5	164	4	0
369	1	1	1	78	20	102	64	76.67	11.1	16	76.2	168	5.05	50.1	99.4	33.2	335	200	9.5	0.19	36.2	98.4	2.27	13	17	1.3	74.3	49.5	24.8	2	18.7	6.1	12.6	215	4.48	0
370	1	2	2	82	22	124	82	96	15.9	14.3	78.9	195	5.71	58.4	102.4	34.1	333	280	6.8	0.19	14.5	96.5	2.47	14	17	1.2	78.7	47.5	31	1.5	49.7	18	31.6	152	7.06	0
371	2	2	2	80	20	122	80	94	19.6	9	85.9	130	4.5	40.1	89.2	28.8	324	288	9.3	0.267	33.7	97.5	2.66	14	17	1.2	57.3	38.8	18	2.2	14.4	2.8	11.6	146	6.17	0
372	2	2	3	58	21	150	100	116.67	5.2	25.1	68.6	161	5.34	48.5	90.9	30.1	331	208	9.6	0.199	35.3	101.4	2.7	14	17	1.2	68	43.3	25	1.8	26	7.4	18.7	184	3.73	0
373	1	2	2	112	26	124	84	97.33	15.1	16.9	77.6	161	5.24	45.7	87.3	30.7	352	369	7.1	0.261	15.5	100.9	2.2	15	17	1.1	74	48	20.5	2.4	15.4	2.8	0.8	214	4.69	1
374	2	2	2	92	20	89	77	81	8.4	20.5	72.9	213	6.15	62.4	101.5	34.6	341	219	7.8	0.17	21.5	107.7	2.25	15	17	1.1	67.2	40.4	27	1.5	15.6	5	10.6	163	2.84	0
375	2	2	2	97	20	109	73	85	9	18	73	142	5.28	51	96.7	26.8	278	345	8.1	0.279	24.3	100.7	2.23	16	17	1.1	63.4	38.1	25	1.5	27.6	13.2	3	236	6.4	1
376	2	3	2	60	22	128	76	93.33	8.5	32.3	59	149	5.09	46.6	91.6	29.2	319	176	8.8	0.154	28.9	106.3	2.38	16	17	1.1	74.8	44.4	30	1.5	11.2	2.9	8.4	252	7.31	1
377	2	1	1	80	21	102	68	79.33	10.8	19.7	74.7	147	4.61	45.3	98.3	31.8	324	120	10.4	0.124	43.2	100.7	2.35	16	17	1.1	80.9	51.2	29.7	1.7	9.4	2.3	7.1	152	4.15	0
378	1	3	2	108	28	156	104	121.33	10.2	13.5	80.8	172	5.22	50.2	96.2	32.9	342	259	7.3	0.189	16.1	100.4	2.25	17	17	1	61.8	39.2	23	1.7	9.2	3.6	5.6	163	4.66	1
379	2	3	2	80	21	130	90	103.33	8.3	21.3	71.1	142	4.85	46.6	96.1	29.2	304	240	7.2	0.172	17.2	97.1	2.44	18	17	0.9	66.4	43.3	23	1.9	16.2	2.6	13.6	127	2.82	0
380	1	3	3	76	20	126	94	104.67	10.4	17.4	76.8	177	5.55	51.2	92.3	31.8	345	248	7.6	0.188	20.4	97.5	2.41	18	17	0.9	69.6	46.5	23	2	29.5	7.1	22.3	274	3.27	0
381	2	2	3	80	19	150	110	123.33	5.8	35.9	55.6	186	5.81	58	99.9	32	320	273	8.4	0.229	24.5	102	2.18	18	17	0.9	87.7	48.6	39	1.2	17.7	5.2	12.5	159	3.89	0
382	1	2	2	70	20	158	104	122	15.7	16	78.2	205	6.64	60	90.4	30.8	341	299	8.7	0.26	28.6	99	2.38	18	17	0.9	84.3	49.3	35	1.4	10.3	2.1	8.1	194	9.62	0
383	1	2	3	90	22	106	60	75.33	10.1	17.2	75.3	163	4.92	48.8	99.3	33.1	334	216	8.8	0.19	27.9	98.5	2.22	18	17	0.9	66.9	40.5	26	1.5	14.3	4.2	10.1	168	5.7	1
384	2	2	3	84	23	170	100	123.33	7.3	22	69.4	152	5.58	47.8	85.7	27.2	317	205	9.4	0.192	33.8	95.4	2.65	18	17	0.9	84.3	48.6	36	1.4	15.9	6	9.9	185	5.39	0
385	1	1	3	127	22	178	102	127.33	10.3	22.1	71	147	5	48.1	96.3	29.4	305	308	7.4	0.227	19	100.6	2.52	19	17	0.9	86.7	57	30	1.9	7.8	2.9	5	172	4.9	1
386	1	2	2	74	20	140	86	104	8.1	27.9	63.7	177	5.37	51	95	32.9	347	278	7.5	0.208	17.8	98.4	2.45	19	17	0.9	71.1	46.2	25	1.9	11.2	1.9	9.3	172	4.34	0
387	1	3	3	97	20	138	96	110	6	14.3	81.8	144	4.7	43.5	92.7	30.6	331	198	8.4	0.166	25.8	110.4	2.12	19	17	0.9	58.7	38.4	20.3	1.9	15.6	6.2	2.7	154	3.94	1
388	1	1	2	88	22	122	68	86	8.2	12.4	81.1	169	5.78	51.6	89.3	29.2	327	324	8.6	0.278	27.4	105.3	2.27	19	17	0.9	68.8	47.9	21	2.3	15.5	5.7	9.8	200	3.71	1
389	1	1	2	68	20	120	76	90.67	6.7	27.4	66.4	187	5.46	53.5	98.1	34.2	349	157	7.1	0.111	15.9	103.5	2.51	20	17	0.9	68.8	45.1	24	1.9	15.7	4.1	11.5	142	4.37	0
390	2	1	2	83	20	84	52	62.67	7.4	28.9	67.3	141	4.6	43.9	95.6	30.6	321	208	8.8	0.183	29.9	97.4	2.21	20	17	0.9	59.2	39.6	20	2	7.7	0.8	6.9	153	4.1	0
391	1	1	1	88	20	100	78	85.33	11.2	22.7	70.5	148	6.55	47.3	72.3	22.5	312	249	9.3	0.231	31.8	99.5	2.42	20	17	0.9	74.1	48.5	26	1.9	6.7	3	3.7	112	4.63	1
392	1	1	2	102	25	130	90	103.33	16	9.3	85.7	178	5.37	48.7	90.8	33.1	365	183	8.3	0.151	25.7	102.8	2.38	20.3	17	0.8	71.6	39	32.6	1.2	26.6	5.2	1.9	154	5.91	1
393	1	1	3	110	32	150	80	103.33	15.1	10.4	83.7	152	4.96	44.9	90.6	30.6	338	250	7.5	0.187	18.8	101.4	2.23	20.6	17	0.8	63.2	44	19.2	2.3	23.2	3.2	0.8	170	4.92	1
394	1	2	2	64	20	106	70	82	6.9	25.4	68.6	156	4.73	45.8	97	32.9	340	229	7.9	0.18	21.6	97.1	2.38	21	17	0.8	67.9	45.9	22	2.1	20.5	3.8	16.7	156	3.84	0
395	1	2	3	105	21	160	125	136.67	10.8	35.2	57	160	4.8	47.5	99	33.3	336	328	8	0.262	21.8	101.8	2.41	21	17	0.8	68.1	40.8	27	1.5	12.8	3.3	9.5	183	6.6	0
396	1	1	2	120	23	95	66	75.67	8.8	17	76.5	191	5.84	56.4	96.7	32.7	338	218	8.2	0.178	24.7	103	2.32	21	17	0.8	69.9	44.4	25	1.7	18.7	6.1	12.7	191	4.8	0
397	1	2	3	61	20	172	101	124.67	4.2	39.2	54.2	181	5.57	52.9	95.1	32.4	342	143	10.4	0.148	41.7	103.8	2.28	23	17	0.7	72.4	47.5	25	1.9	21.4	6.4	15	182	7.08	0
398	1	2	3	110	28	146	106	119.33	9.9	15.6	77.4	185	5.01	48.1	96.2	36.9	384	220	8.1	0.178	23.5	96.2	0.96	23.9	17	0.7	71.6	49.7	21.9	2.3	24.6	7	3.2	167	5.21	1
399	1	1	1	96	20	130	80	96.67	5.6	29.3	57.8	89	2.69	27.1	101	33	328	299	8.5	0.254	25.8	104.4	2.53	24	17	0.7	53.3	37.2	16	2.3	13.6	6.2	7.4	108	4.94	0
400	2	2	2	108	24	86	52	63.33	8.3	12.9	82.3	139	4.44	41	92.5	31.3	339	191	9.1	0.173	32.2	103.8	2.18	24	17	0.7	46.8	24.6	22.2	1.1	19.6	6.4	1.3	240	1.92	1
401	2	3	2	84	21	122	78	92.67	6.1	26	64.8	142	4.11	39.1	95.3	34.5	363	230	8.1	0.186	24	105.6	2.52	25	17	0.7	76.7	42.4	34.3	1.2	39	7.5	31.5	234	6.66	0
402	2	2	2	84	21	130	90	103.33	10	19.6	74	134	4.41	38.4	87.2	30.3	348	282	8.1	0.228	23.6	106.8	2.66	25	17	0.7	73.6	41.7	31.9	1.3	12.7	1.7	11	167	5.58	0
403	2	1	2	75	20	76	37	50	11.1	12	82.3	93	2.83	27.9	98.8	32.8	333	183	8.6	0.157	28.6	108	2.69	25	17	0.7	52.3	34.5	18	1.9	9.9	3.4	6.5	122	4.16	0
404	1	3	3	120	22	170	140	150	15.9	24.1	66.2	172	5.33	52.1	97.9	32.2	330	242	8.9	0.215	29.2	99.1	2.3	25	17	0.7	67.8	36.5	31	1.2	15.7	5.4	9.3	65	3.57	1
405	1	3	3	124	22	160	108	125.33	11.9	13.5	79.5	154	4.82	46.8	97.1	31.9	329	164	9.3	0.152	32.8	132.6	1.73	25	17	0.7	53.5	37.2	16.3	2.3	20	6.9	2.6	176	8.19	1
406	1	3	3	117	22	132	94	106.67	7.3	21.5	70.6	159	5	48.7	97.5	31.8	326	203	8	0.162	22.3	101.1	2.21	26	17	0.7	70.1	42.5	28	1.5	17.5	5.4	12.1	185	5.87	1
407	1	1	2	98	20	138	110	119.33	8.8	26.1	65.3	205	6.19	61.3	99.1	33.1	334	244	8.1	0.197	24	99.2	2.36	26	17	0.7	73	53	20	2.6	35.8	9.5	26.3	188	6.73	0
408	1	3	3	73	20	127	77	93.67	8.1	20.1	72.5	183	5.7	55	96.6	32.1	332	203	8.4	0.17	26.2	96	2.32	27	17	0.6	72.8	45.9	27	1.7	16.6	3.6	13.1	181	2.62	0
409	1	1	2	136	28	98	76	83.33	19.4	5.8	91	198	5.62	54	96.1	35.2	366	239	6.6	0.157	12.7	95.4	2.58	28	17	0.6	66.6	40.1	26.5	1.5	17.6	3.4	2	177	4.52	1
410	1	2	3	86	20	140	100	113.33	5.6	27.7	63.2	211	6.33	61.7	97.5	33.3	341	189	7.6	0.143	19.1	98.2	2.67	28	17	0.6	73.6	48.6	25	1.9	16.1	5.4	10.7	207	3.89	0
411	1	2	2	140	25	106	62	76.67	12.4	24	69.8	177	5.76	51	88.6	30.7	347	245	8.1	0.198	23.3	105.9	2.44	29	17	0.6	66.5	39.7	26.8	1.5	13.4	5.9	1.7	177	2.03	1
412	1	2	3	96	22	124	76	92	5.9	21.7	73.2	166	5	47.8	95.6	33.2	347	154	8.7	0.133	27.6	102.9	2.34	29	17	0.6	65.1	36.6	29	1.3	26.9	9.3	17.7	249	3.69	1
413	1	2	3	108	24	120	90	100	7.8	18.7	75.1	126	3.74	37.5	100.3	33.6	336	121	9.3	0.112	35.3	131.6	1.69	29	17	0.6	67.2	32.6	36	0.9	13.7	8.4	5.8	145	5.02	1
414	1	1	2	114	22	110	70	83.33	10.3	10.2	85.8	193	5.51	49.9	90.7	35	386	193	7.6	0.146	19.8	101.1	2.49	32	17	0.5	61.4	39.4	22	1.8	18.1	3.2	4.5	188	3.45	1
415	1	1	2	94	23	112	70	84	10	24.4	69.2	192	5.67	55.7	98.4	33.8	344	172	8.1	0.139	24.2	99.9	2.33	32	17	0.5	63	42	21	2	15.5	4.5	10.9	97	4.86	0
416	1	1	2	108	20	148	84	105.33	12	18.9	72.3	190	6.15	57.6	93.8	30.8	329	332	7.1	0.235	15.5	100.3	2.35	33	17	0.5	82.3	54.3	28	1.9	11.5	3.1	8.4	248	5.36	0
417	1	2	2	100	21	124	70	88	9.3	28	60.1	188	5.6	53.9	96.4	33.5	348	276	7.3	0.201	18.6	97.7	2.28	34	17	0.5	72.4	45.5	27	1.7	30.5	11.5	19	163	3.85	0
418	1	1	3	125	24	160	115	130	10.3	10.9	82.6	186	6.19	57	92.1	30	326	267	7.4	0.197	18.5	100.8	2.24	35	17	0.5	69.3	42.1	27	1.6	12.7	4.2	8.5	200	3.12	1
419	1	3	3	120	26	180	110	133.33	13	10.3	83.9	132	3.86	40.2	104.3	34.1	328	139	10.8	0.15	44.5	125.6	1.85	36	17	0.5	82.1	60.4	21.7	2.8	28.1	9.5	8.5	158	9.54	1
420	1	2	3	124	28	154	106	122	14.5	21.7	70.7	170	4.99	46.3	92.9	34	367	235	8.3	0.195	25	101.5	2.26	36.1	17	0.5	63.7	38.4	25.3	1.5	12.2	2.2	1.6	149	3.76	1
421	1	3	3	130	28	130	86	100.67	19.1	19.6	74.6	140	6.87	40.6	59.1	20.3	344	172	10.5	0.18	42.8	101.9	2.12	38.7	17	0.4	74.7	49.5	25.2	2	28.8	10.4	3.9	272	7.25	1
422	2	2	3	96	21	110	74	86	3.9	34.5	60.7	141	4.34	44.1	101.7	32.4	319	204	8.9	0.181	29.9	99.4	2.29	20.2	17.3	0.9	70.4	49.2	21.2	2.3	12.75	3.54	9.2	179.5	3.86	0
423	1	3	2	84	24	158	98	118	7	40.9	49.5	158	4.48	42.9	95.9	35.2	368	209	8.1	0.169	23.9	101.2	2.34	4.6	18	3.9	70.5	43.3	27.2	1.6	16.1	2.7	1.9	168	3.73	1
424	1	2	3	98	24	116	72	86.67	13.2	20	75.1	186	5.4	51.4	92	33.2	361	130	7.4	0.14	29.2	102.8	2.11	5	18	3.6	55.4	32.4	17.4	1.4	21	9.6	2.5	439	3.54	1
425	2	2	2	71	20	103	76	85	8.2	22.4	71.5	157	4.65	45.9	98.9	33.7	342	247	9.6	0.237	34.5	100.6	2.28	6	18	3	81.2	45.1	36	1.2	9.5	4.3	5.2	178	5.26	0
426	2	2	2	91	21	117	75	89	9.3	15.2	77.5	143	4.29	40.7	95.1	33.3	351	308	8	0.246	20.6	103.7	2.41	9	18	2	63.2	40.8	22	1.8	18.9	6.5	12.4	245	4.13	0
427	1	1	2	118	24	100	60	73.33	9.8	24.7	72	162	5.6	48.2	93.6	32.4	334	210	8.6	0.16	42.3	99.2	2.19	9	18	2	57.5	39.8	17.7	2.2	17.9	5.3	1.3	158	5.7	1
428	1	1	2	21	21	126	84	98	76	22.6	70.1	178	5.35	54.4	101.8	33.2	327	214	7.1	0.151	16.7	97.9	2.32	10	18	1.8	63.7	46.6	17	2.7	28.9	7.3	21.5	145	5.17	0
429	2	1	1	74	20	87	60	69	5.3	41.5	53.9	139	4.16	39.6	95.3	33.4	351	199	8.6	0.171	26.3	101.8	2.23	10	18	1.8	63.3	40	23	1.7	22.5	7.3	15.3	131	4.48	0
430	1	1	3	92	24	142	96	111.33	12.7	16.6	77.1	160	4.94	43.4	87.9	32.3	368	168	16	0.137	25.4	104.2	2.33	10.4	18	1.7	61.4	39.8	21.6	1.8	7.8	1.9	3.4	454	4.01	1
431	1	1	2	80	20	126	70	88.67	7	31.3	56	190	6.26	59.5	95.2	30.3	319	310	7.7	0.238	20.2	98.6	2.36	11	18	1.6	65.2	45.6	20	2.3	11.6	2.9	8.7	183	4.77	0
432	2	1	2	140	24	120	80	93.33	10.6	26.2	65.2	135	4.48	42.2	94.2	30.1	319	181	9.8	0.177	37.3	104.5	2	11	18	1.6	77.5	50	27.5	1.82	5.7	0.6	1	237	2.93	1
433	1	1	2	120	25	118	78	91.33	11.8	22.1	70.9	156	5.1	47	92.2	30.5	331	196	6.6	0.129	12.3	96.5	2.16	11.8	18	1.5	70.7	43.2	27.5	1.6	21.8	3.9	5.1	217	4	1
434	1	1	1	104	24	140	90	106.67	11.5	22.8	70.6	138	5.97	45.4	76.1	23.1	303	330	8	0.264	21.9	104.1	2.32	12	18	1.5	73	49	24	2	16.2	7.4	8.8	118	2.75	0
435	2	2	3	70	20	98	60	72.67	5	36.5	53.2	156	5.49	47.7	87	28.4	327	314	8.2	0.257	23.4	103.8	2.23	12	18	1.5	73.4	40.1	33.3	1.2	12.2	3.5	8.7	138	3.09	0
436	2	1	2	116	23	112	70	84	11.1	23.9	69.2	157	4.67	42.6	91.4	33.6	368	262	9.9	0.259	37.5	98.4	1.26	12	18	1.5	80.8	45.6	35.2	1.3	23.5	4.9	18.6	267	2.77	1
437	1	3	2	72	22	120	80	93.33	8.4	28.7	62.9	149	4.58	44.2	96.7	32.5	337	345	7.8	0.269	20.8	105	2.25	13	18	1.4	73.5	35.9	37.6	1	5.1	2.2	2.9	157	3.04	0
438	2	1	2	78	20	90	60	70	4.9	26.4	67.9	155	4.88	47.2	96.8	31.7	328	203	8.6	0.174	28.3	100.6	2.34	13	18	1.4	73	51.3	22	2.4	12.3	2.2	10.1	199	4.31	0
439	1	2	2	106	25	120	90	100	14.2	11.4	83	170	5.31	50.4	95	32	337	178	10.5	0.186	42.6	101.7	2.32	13.5	18	1.3	62.1	38.3	23.8	1.6	13.5	2.7	1.8	188	8.53	1
440	2	2	2	58	24	98	58	71.33	14.9	18.2	75.9	192	6.01	55.5	92.4	31.9	345	433	7.4	0.32	17.7	103.9	2.37	14	18	1.3	76.6	43.2	33.4	1.3	19.8	1.3	18.5	153	4.45	0
441	1	2	2	126	20	94	62	72.67	6.5	28.6	66.6	117	3.47	33.3	96.1	33.7	351	194	9.1	0.176	31.4	98.4	2.28	14	18	1.3	54.2	42.3	12	3.6	5.7	1.5	4.2	188	4.21	0
442	1	1	3	92	24	128	88	101.33	12.4	20	75.4	186	5.1	47.4	93	36.4	392	193	7.3	0.14	17.1	101.4	2.31	15	18	1.2	60.4	38.1	20.6	1.8	7.2	5.1	3.5	432	3.01	1
443	1	1	2	80	22	86	60	68.67	11.9	11.9	82.7	184	4.82	46.9	97.5	38.1	392	207	8.7	0.18	27.7	98.6	2.3	15	18	1.2	86.8	51.4	35.4	1.5	20.1	3.1	17	174	7.34	0
444	1	2	3	92	25	110	80	90	15.2	12.6	83.3	118	5.51	36.3	66	21.4	325	112	10.8	0.12	45	99.4	2.12	15.6	18	1.2	65.4	43.8	21.6	2	30.5	5.7	3.1	207	7.28	1
445	2	3	3	110	26	110	68	82	4.1	19	71.9	129	4.3	39.2	91.3	30	329	196	6.4	0.125	10.7	92.1	2.09	16	18	1.1	78.6	50	28.6	1.7	22.3	11.4	1.3	162	4.52	1
446	2	1	2	79	20	84	50	61.33	8.4	21.3	74.3	143	4.42	43.4	98.3	32.3	329	400	6.4	0.256	10.6	97.7	2.34	16	18	1.1	61	42.9	18	2.4	8.5	1.7	6.8	119	2.53	0
447	2	1	1	62	20	96	62	73.33	6.2	30.2	60.7	148	4.42	45.3	102.7	33.4	326	284	6.5	0.184	1.7	104.7	2.27	16	18	1.1	71.7	46	26	1.8	18.6	5.3	13.3	151	4.58	0
448	1	2	3	78	20	120	80	93.33	4.1	38.1	52.4	185	5.09	53.1	104.4	36.3	348	199	7.7	0.153	21.7	101.5	2.26	16	18	1.1	75.1	50.1	25	2	17.9	3.2	14.7	164	4.78	0
449	2	1	2	68	22	100	60	73.33	10.4	22.9	71.3	153	4.66	46.5	99.9	32.8	329	220	8.6	0.189	27.7	102	2.25	16	18	1.1	76.3	50	26	1.9	20.2	4.6	15.6	159	5.09	0
450	1	3	3	108	22	96	64	74.67	14	16	77	159	4.77	45.9	96.3	33.3	346	241	8.3	0.2	25.1	96.6	2.25	16.5	18	1.1	55.2	33.9	21.3	1.6	28.4	9.1	2.9	260	6.05	1
451	2	4	3	66	22	128	70	89.33	5.3	26.1	65.6	122	3.77	36.2	96.2	32.3	337	163	9.6	0.156	36.8	100.7	2.3	16.8	18	1.1	69.7	42.5	27.2	1.6	28.5	4.7	6.2	191	5.82	1
452	2	2	2	106	21	90	70	76.67	28.7	7.7	87.1	154	4.77	45.6	95.8	32.2	337	346	8.3	0.287	23.8	100.8	2.32	17	18	1.1	65.5	39.8	26	1.5	9.8	3.7	1.8	135	2.9	1
453	2	2	2	68	21	122	85	97.33	4.3	40.7	48	157	4.84	46.8	96.8	32.4	335	154	9.9	0.152	37.6	104.4	2.59	17	18	1.1	66.3	39.6	27	1.5	17.2	4.1	13.1	157	2.69	0
454	1	2	3	118	20	125	82	96.33	9.1	21	73.7	149	6.24	46.3	74.3	23.8	321	223	8.6	0.191	26.6	98.4	2.43	18	18	1	66.8	42.5	24	1.7	7.4	0.6	6.8	178	4.78	1
455	1	1	1	74	74	124	70	88	6.7	30.5	65.1	146	4.72	45.2	91.3	32.4	334	212	8.6	0.155	23.4	100.4	2.11	19	18	0.9	76.8	43	33.8	1.2	20.1	2.3	1.4	124	5.34	1
456	1	2	2	83	20	124	102	109.33	7.8	29.2	65.9	168	5.41	48.3	89.3	31	347	263	8.7	0.228	27.2	102.4	2.34	19	18	0.9	68.4	45.1	23	1.9	39.8	11.9	27.9	184	6.19	0
457	1	2	3	116	24	110	68	82	8.6	47.6	41.3	178	5.43	54.1	99.8	32.7	329	235	6.3	0.148	10.5	104.6	2.51	20	18	0.9	79.9	50.1	30	1.7	28.6	8.3	20.3	181	4.47	1
458	1	2	3	114	25	120	72	88	16.1	11.1	82.6	164	5.04	50.8	100.9	32.5	322	168	7.6	0.127	20.1	96.4	2.06	20	18	0.9	71.4	43	28	1.5	23.1	7.4	15.7	140	4.63	1
459	1	2	3	92	20	140	102	114.67	19.4	9.5	85.5	185	5.33	54.3	101.9	34.7	340	254	8	0.203	22	97.7	2.21	20	18	0.9	70.2	49.2	20.9	2.35	24.4	4.6	19.8	223.3	5.85	0
460	1	2	3	90	20	168	132	144	16.7	9.8	85.3	156	4.85	46.4	95.7	32.1	336	196	8.2	0.16	24.8	97.4	2.44	20	18	0.9	54.9	36.2	19	1.9	12.3	1.8	10.5	186	4.92	0
461	1	3	3	106	25	200	136	157.33	7	22.2	72.2	161	4.95	45.8	92.7	32.5	351	204	8.9	0.181	29.4	99.4	2.14	20	18	0.9	80.2	52	28.2	1.8	28.4	5.4	2.4	142	5.34	1
462	2	2	2	64	19	98	60	72.67	3.9	43.5	48.4	169	5.35	51.8	97	31.5	326	217	9.2	0.199	32.4	99.1	2.3	20	18	0.9	63.7	42.7	21	2	15.5	2.9	12.6	140	2.96	0
463	1	2	3	110	24	142	96	111.33	10.3	26.3	65.6	191	5.92	58	98	32.2	329	237	9.2	0.218	32	99.2	2.3	20	18	0.9	69.4	42.2	27	1.6	63.1	16.4	2.7	215	4.84	1
464	2	1	2	58	19	102	62	75.33	5.9	28.7	63.4	140	4.57	42.8	93.8	30.6	327	199	9.5	0.189	34.9	104.2	2.19	20	18	0.9	71.6	42.7	29	1.5	16	4.4	11.6	137	3.82	0
465	1	2	3	74	21	180	120	140	7	18.5	76.3	182	5.72	53.6	93.8	31.8	339	188	10.1	0.189	39.3	99.7	2.26	20	18	0.9	84.4	48.8	36	1.4	10.5	0.4	10.1	254	4.91	0
466	1	2	2	56	19	96	62	73.33	5.8	31.7	63.2	157	4.79	47.9	100.1	32.7	327	186	7.9	0.146	21.6	98	2.32	21	18	0.9	65.4	47.2	18	2.6	36.4	8.3	4.6	126	5.26	1
467	1	3	1	72	20	128	84	98.67	10.3	37.7	50	192	4.96	56.4	113.8	38.7	340	253	8.2	0.207	24	103.3	2.38	21	18	0.9	71.7	46.9	25	1.9	27	9	18	152	5.78	0
468	1	2	3	108	22	164	118	133.33	10.7	18.4	72.4	152	4.92	44.6	90.7	30.8	340	213	8.5	0.181	26.5	106.8	1.04	21	18	0.9	65.4	42.9	22.5	1.9	17	5.4	8.5	170	6.9	1
469	1	3	2	60	20	132	84	100	6.1	29.3	64.8	149	4.7	47.9	102.1	31.7	311	146	8.6	0.125	27.8	99.3	2.36	21	18	0.9	62.7	42.8	20	2.1	20	4.9	15.1	151	4.58	1
470	1	1	3	100	21	140	96	110.67	9.1	36.9	57	206	7.04	60.4	85.9	29.2	341	336	6.8	0.228	13.5	97.2	2.52	22	18	0.8	85	50.9	34	1.5	30.4	8.7	21.7	138	3.17	0
471	1	1	3	90	20	140	90	106.67	7.5	26.3	67.1	188	5.88	54.8	93.3	31.9	343	270	7.5	0.202	18.5	101.4	2.1	22	18	0.8	79.8	50	29.8	1.7	23.4	4.3	1.6	168	4.92	1
472	1	1	2	72	21	128	84	98.67	10.2	33.2	60.8	177	5.16	49.8	96.7	34.3	355	254	7.6	0.193	18.9	102.4	2.43	22	18	0.8	70.4	48.1	22	2.2	26.2	8.2	18	153	3.13	0
473	1	2	3	72	22	148	80	102.67	5.2	36.3	54.3	187	5.42	55.6	102.7	34.5	336	238	7.7	0.183	21	126.2	2.27	22	18	0.8	82.1	48	34.1	1.4	18.2	5.4	12.8	153	4.64	0
474	1	1	2	83	20	97	69	78.33	7.7	29.4	67.4	124	5.23	41.7	79.8	23.7	297	366	7.8	0.285	21.9	105.9	2.31	22	18	0.8	72.7	45	28	1.6	10.7	3.1	7.6	166	3.28	0
475	1	2	2	105	22	176	128	144	6.6	19.4	73.1	172	5.22	52.1	99.9	32.9	330	123	9.2	0.113	32	193	1.99	22	18	0.8	58.8	41	17.8	2.3	16	6.6	1.9	188	6.66	1
476	2	1	2	62	20	112	64	80	6.1	27.5	66.2	144	5.31	41.7	78.6	27.1	345	238	9.7	0.23	35.8	108.7	2.41	22	18	0.8	63.7	37.5	26	1.4	15.1	4	11	131	5.98	0
477	2	2	2	72	20	114	74	87.33	11.5	15.6	76.8	158	5.16	46.6	90.4	30.6	339	389	7.4	0.287	18	98.8	2.42	24	18	0.8	83.8	55.3	29	1.9	18.1	3.4	14.7	175	4.46	0
478	1	3	2	104	23	144	70	94.67	6.9	17.8	77.2	146	4.16	40.2	96.7	35	363	193	7.9	0.152	22	101.5	2.34	24.2	18	0.7	71.4	44.6	26.8	1.7	16.3	6.3	2.3	195	2.24	1
479	2	3	3	98	22	120	70	86.67	8	26.4	64.6	119	3.82	35.6	93.3	31.1	334	117	10.2	0.119	40.2	124.5	1.85	25	18	0.7	69.4	44.4	25	1.8	5.9	1.3	2.3	203	4.97	1
480	1	1	3	132	25	110	80	90	11.2	15.2	80.8	166	5.28	50.2	95.2	31.4	330	213	8.6	0.183	27.7	98.4	2.19	25.9	18	0.7	79.9	47.2	32.7	1.4	17.7	2.9	1.2	259	6.72	1
481	1	1	2	72	20	96	60	72	18.2	14.2	80.6	178	5.46	52.7	96.7	32.6	337	299	7.6	0.227	19.5	98.6	2.37	27	18	0.7	71.7	46.5	25.2	1.8	11.5	2.1	9.4	171	5.29	0
482	2	3	2	68	20	152	88	109.33	4.7	34.2	58.9	158	4.64	42.4	91.4	34	372	181	7.8	0.141	21.1	103.2	2.43	27	18	0.7	78.5	47.3	31.2	1.5	20.7	2.9	6.8	181	4.59	1
483	1	2	3	90	24	128	70	89.33	4.9	18.3	76.9	157	6.43	45.1	70.2	24.4	348	203	9.5	0.192	34	100.1	2.59	27.1	18	0.7	71.8	43.8	28	1.6	10.3	1.9	1.2	130	4.38	1
484	1	2	3	120	28	97	46	63	14.9	48.8	42.3	147	4.62	43.1	93.3	31.8	341	175	8.8	0.154	29	101.6	2.21	27.7	18	0.6	79.8	49.3	30.5	1.6	20.5	2.2	4.1	210	10.12	1
485	1	1	3	116	20	112	68	82.67	11.9	9.7	79.8	174	5.59	52.6	94.2	31.1	330	218	7.9	0.172	22.5	96.7	2.32	29	18	0.6	64.4	44.1	20	2.2	11.6	1.9	9.7	146	4.76	0
486	1	2	3	78	20	138	72	94	7.4	40.2	50.6	157	5.43	50.3	92.7	28.9	312	199	8.1	0.161	24.4	98.9	2.35	29	18	0.6	75.9	51.9	24	2.2	28.3	5.4	22.9	160	2.97	0
487	1	2	3	80	20	124	96	105.33	15	11.4	80.4	216	6.28	62.1	98.9	34.3	347	180	8.5	0.153	27.8	103.2	2.2	30	18	0.6	78.2	49.8	28	1.8	28.4	1.7	26.7	161	6.78	0
488	1	2	3	112	26	146	84	104.67	9.9	15.7	77.7	168	5.32	46.3	87.1	31.5	362	222	7.1	0.157	16.4	99.8	2.41	32.9	18	0.5	65.2	40.7	24.5	1.7	35.2	7.2	1.1	176	4.04	1
489	1	1	3	82	21	136	85	102	5.7	40.1	52.1	193	6.68	58.3	87.3	28.8	331	187	8.7	0.162	27.9	102.4	2.5	33	18	0.5	76	50.1	26	1.9	17	4.5	12.5	223	4.06	0
490	1	2	3	88	20	122	84	96.67	10.9	29.3	64.1	209	5.86	58	99	35.6	360	206	7.8	0.16	21.8	103.6	2.27	34	18	0.5	92.3	54.7	37.6	1.5	24.6	1.2	23.4	231	4.27	0
491	1	1	3	148	25	136	84	101.33	15.8	12.4	80.7	209	6.19	60.2	97.4	33.7	347	259	7.8	0.202	22.1	102.6	2.35	34	18	0.5	72.3	46.2	26	1.8	24.6	9.6	14.9	138	5.8	1
492	1	4	3	72	23	110	70	83.33	8.1	29.7	64.5	150	4.55	42.8	94.2	32.9	350	171	7.8	0.133	21.8	105.4	2.06	34.7	18	0.5	69.9	40.9	29	1.4	31.8	9.7	5.1	248	4.06	1
493	1	3	3	110	23	118	70	86	8.8	12.4	80.3	136	4.26	41.4	97.2	31.9	328	107	8.1	0.086	24.7	102.2	2.29	36	18	0.5	64.5	41.9	23	1.9	18.1	5.3	12.8	172	4.74	1
494	1	1	2	70	20	124	76	92	11.1	25.7	67	175	5.23	53.7	102.7	33.4	325	172	8.4	0.144	25.9	102.1	2.3	38	18	0.5	66.8	43.4	23	1.9	9.3	3.8	5.4	117	6.28	0
495	2	4	3	64	20	150	120	130	11.6	29.7	63.1	149	4.28	43.6	101.9	34.8	341	348	8.8	0.306	29.1	98.8	2.37	40	18	0.5	82.2	45.5	36.7	1.2	10.7	1.8	8.9	150	7.55	0
496	1	2	2	98	25	128	4	45.33	9.8	11	83.5	154	3.94	37.7	95.8	39	408	115	10.4	0.119	42.4	101	1.11	40.1	18	0.4	68.7	45.7	23	1.9	21.7	3.6	8.1	130	7.24	1
497	1	2	2	70	21	110	70	83.33	5.7	31.7	63.1	192	5.55	58.7	105.9	34.5	327	211	9.6	0.202	35.6	106.9	2.44	47	18	0.4	73.5	43.5	30	1.4	26.2	5.2	21	219	4.89	0
498	1	2	2	100	23	130	88	102	11.5	10.8	83.6	195	5.82	61.1	105	33.5	319	100	8.3	0.083	26.9	96.9	2.01	47.6	18	0.4	78.2	49.6	28.6	1.7	13.3	2.7	3.1	236	5.21	1
499	1	3	3	94	23	178	126	143.33	8.8	19	72.4	223	7.16	67.5	94.3	31.1	330	194	8.4	0.162	25.6	98.6	2.31	19.6	18.8	1	71.2	47.7	23.5	2	25.28	5.27	20	292.5	4.13	0
500	2	1	2	84	22	122	60	80.67	7.2	19	75.6	154	4.16	45.8	110.3	37	336	302	8.1	0.244	23.4	104.8	2.3	8	19	2.4	72.1	44	28	1.6	12.3	4.7	7.6	143	2.95	0
501	1	1	2	55	18	80	50	60	12.5	20.6	71.2	153	5.07	46.7	92.3	30.1	327	309	7.8	0.241	20.8	101.3	2.31	10	19	1.9	73.5	44.8	29	1.6	9.1	3.9	5.2	132	4.42	0
502	2	2	2	68	20	120	80	93.33	3	39.3	51.2	116	4.05	37.8	93.5	28.6	306	280	8.1	0.226	22.8	105.6	2.26	10	19	1.9	76.6	48.1	28.5	1.7	16.2	4.1	12.1	170	6.34	0
503	1	3	2	93	24	120	74	89.33	11.4	15.8	74.9	96	2.97	29.2	98.5	32.3	328	409	6.5	0.265	11.3	104	2.18	11	19	1.7	64.6	42.1	23	1.9	8.1	3.9	4.2	291	4.76	1
504	2	1	2	88	20	98	60	72.67	6.5	38.7	54.5	155	4.84	46.8	96.9	32	331	271	7.7	0.208	20.9	99.6	2.46	11	19	1.7	77.9	48.3	29.6	1.6	13.4	2.1	11.3	158	3.8	0
505	1	1	2	78	20	120	78	92	14.3	6.3	89.3	162	5.04	47.8	95	32.1	338	155	8.8	0.136	29.3	100.7	2.49	11	19	1.7	61.6	41.9	20	2.1	50.7	19.7	31	126	3.73	0
506	2	1	2	92	20	98	60	72.67	10.8	20.2	73	123	3.79	37.7	99.6	32.4	326	160	9.1	0.145	32.1	106.8	2.51	11	19	1.7	76.2	50.8	25	2	15.6	4.8	10.8	140	2.86	0
507	2	1	2	82	20	132	90	104	6.2	26.4	66	161	4.9	47.6	97.3	32.8	338	185	9.8	0.181	37.4	97.5	2.51	11	19	1.7	73.2	51.3	22	2.3	29.3	6	23.3	193	3.16	0
508	1	2	2	100	22	96	64	74.67	5.6	38	53.6	157	4.85	46.1	95.2	32.3	340	283	7.5	0.212	19.1	104.1	2.62	12	19	1.6	72.2	46.2	26	1.8	11.1	1.8	9.3	106	4.75	0
509	2	2	2	68	19	144	98	113.33	3.8	35.3	58.4	155	4.77	47.4	99.5	32.4	327	211	8.6	0.181	27.5	101.2	2.43	12	19	1.6	74.8	48.4	26	1.8	21.6	4.7	16.9	178	3.97	0
510	2	1	1	78	18	88	50	62.67	4.5	30.7	61.5	140	4.34	42.9	98.9	32.2	326	223	8.3	0.185	25	105	2.48	13	19	1.5	70.1	44.8	25	1.8	7.1	2.5	4.6	99	3.14	0
511	2	2	2	70	20	120	72	88	5.1	27	66.2	149	4.53	44.2	97.6	32.8	337	275	6.3	0.173	10.7	99	2.38	14	19	1.4	70.7	44.6	26	1.7	34.3	8.5	25.8	172	4.12	0
512	2	2	2	100	21	108	80	89.33	13.4	14.6	79.5	140	4.76	41.5	87.3	29.4	337	240	7	0.168	15.9	100.7	2.26	14	19	1.4	71.9	40.8	31	1.3	15	3.2	11.7	315	2.92	0
513	2	2	2	120	24	90	54	66	13.1	9.4	84.1	138	4.53	41.7	92.1	30.4	330	167	9.3	0.155	32.4	100.5	2.15	14	19	1.4	55.1	35.8	19	1.9	9.7	4.1	5.5	135	2.6	0
514	2	2	2	116	23	128	86	100	15.4	15.5	75.4	119	4.03	38.1	94.6	29.5	312	204	9.5	0.193	35.1	98.3	2.42	14	19	1.4	77.6	46	32	1.5	5.8	1.8	4	149	3.54	1
515	2	3	3	84	20	140	100	113.33	7.1	36.8	54.1	144	4.99	43.6	87.5	28.8	33	256	9.6	0.245	34.6	106.2	2.14	14	19	1.4	61.8	43.7	18.1	2.41	7.2	1.9	1.1	169	4.08	1
516	2	2	2	73	20	108	68	81.33	8.1	33.1	59.4	164	4.78	49.8	104.2	34.3	329	237	7.1	0.168	15.6	102.8	2.34	15	19	1.3	71.8	43.5	28	1.5	16.4	5	11.4	158	3.65	0
517	1	1	2	80	21	120	72	88	8.7	22.6	71.1	196	5.75	57.2	99.6	34	342	216	8.1	0.174	22.6	100.8	2.18	15	19	1.3	73.8	42.5	31.3	1.4	17.1	1.3	15.8	184	5.1	0
518	1	1	3	130	23	138	82	100.67	7.1	16.2	78	193	6.11	56.3	92.2	31.5	342	371	8.3	0.307	25.6	100.3	2.46	15	19	1.3	97.3	57.4	40	1.4	15.1	4.2	10.9	242	5.29	1
519	2	1	2	84	20	90	60	70	10	12.4	81.8	121	3.96	38.2	96.6	30.5	316	179	9.2	0.164	32.5	97.8	2.21	15	19	1.3	78	52.5	25.5	2.1	30.2	16.5	13.7	238	4.56	0
520	2	2	3	62	19	110	70	83.33	6	29.9	64.1	170	5.21	53.6	102.9	32.6	317	168	8	0.134	22.8	99.9	2.48	16	19	1.2	73.8	45	29	1.6	31.6	9.4	22.2	177	3.91	0
521	2	1	2	104	24	108	74	85.33	11.6	11.3	83.9	143	4.41	42.9	97.5	32.4	333	277	8	0.221	23.6	103.3	2.45	16	19	1.2	77.4	51.2	26	2	9.2	3.2	6	150	2.39	1
522	2	1	2	82	22	112	72	85.33	3.5	39.9	51.7	152	5.43	47.4	87.3	27.9	320	166	9.5	0.157	34.5	102.5	2.28	16	19	1.2	95.8	52.4	43	1.2	7.8	3	4.8	159	4.65	0
523	1	2	2	102	24	132	88	102.67	11.7	14.7	76	160	6.15	45.2	73.5	26	353	133	10	0.133	36.9	105	1.03	16.2	19	1.2	68.4	46.8	21.6	2.2	30.9	6.2	5.2	121	4.11	1
524	1	3	2	106	21	155	95	115	8.7	37.2	55.1	175	5.24	52.1	99.6	33.3	335	293	7.5	0.219	19.1	107.2	2.26	17	19	1.1	73.8	45.5	28	1.6	12.2	4.2	8	183	3.63	0
525	2	1	2	96	23	110	82	91.33	11.2	17.8	75.9	161	5.4	48.4	89.7	29.8	332	251	7.7	0.193	20.1	102.4	2.33	17	19	1.1	79.4	46.2	33	1.4	8.1	2.7	4.9	143	3.24	1
526	2	1	2	87	20	102	65	77.33	7	20.6	71.1	154	4.72	44.5	94.4	32.6	346	285	8.3	0.236	24.3	102.4	2.64	17	19	1.1	69.2	40.1	29	1.4	11.1	3.3	7.8	143	3.64	0
527	1	1	2	100	22	110	74	86	7.4	18	62.1	146	5.2	51.2	99	33.1	364	128	7.2	0.13	28.4	104.2	2.31	18	19	1.1	54.4	35.4	17.2	1.5	23	9.4	2.6	168	3.8	1
528	1	1	2	102	22	120	80	93.33	13.3	14.7	78.4	152	4.67	43.8	94	32.5	347	233	7.9	0.184	20.7	104.8	2.6	18	19	1.1	73.6	41.3	32.3	1.3	19.6	4.2	2.3	229	3.18	1
529	2	2	2	72	20	122	78	92.67	10.7	13.1	81.3	152	4.73	46.3	97.9	32.1	328	273	7.9	0.215	23	96.1	2.24	18	19	1.1	74.5	47.2	27.3	1.7	19.4	3.9	15.5	181	3.53	0
530	1	3	3	86	20	140	110	120	10.1	21.3	73	173	5.08	51.5	101.4	34	335	143	9	0.128	30.1	100.8	2.13	18	19	1.1	63.2	38.7	24	1.6	28.8	12.3	16.5	172	3.68	1
531	1	1	2	136	23	106	74	84.67	15.1	6.6	88.9	181	5.7	56.3	98.9	31.7	321	156	10	0.156	39	96.5	2.15	18	19	1.1	69.8	43.3	27	1.6	14.6	4.1	10.6	242	5.87	1
532	1	3	3	98	26	138	88	104.67	14	7.7	87.5	140	4.04	40.2	99.7	34.6	348	162	9.5	0.153	35.1	103.5	0.99	18.2	19	1	62.9	38.3	24.6	1.6	40.7	12	4.8	237	7.63	1
533	1	2	2	69	20	140	90	106.67	9.8	20.3	74.9	149	4.72	45.8	97.2	31.5	325	246	7.2	0.177	16.6	105.7	2.19	19	19	1	67.8	44.2	24	1.9	13.3	3.7	9.7	152	6.67	1
534	2	3	3	86	24	170	90	116.67	4.2	34.6	52.3	114	4.11	35.8	87.2	27.7	318	174	9.6	0.167	33.5	97.1	2.22	19	19	1	79.8	49	30.8	1.6	26.1	3.7	2.4	234	3.32	1
535	1	2	2	98	20	120	60	80	9.3	8.2	85.8	140	4.37	42.6	97.5	32	328	207	7.4	0.153	17.6	96	2.32	20	19	1	72.6	43.9	29	1.5	11.3	3.2	8	245	5.94	1
536	1	2	2	86	20	160	130	140	4.5	28.6	63	166	4.87	48.9	100.6	34	339	238	8.3	0.197	24.8	97.1	2.47	20	19	1	63.7	43.9	20	2.2	57.9	11.2	46.8	133	4.9	0
537	1	2	2	92	21	120	74	89.33	11.2	19.8	71.7	170	5.19	53.1	102.5	32.7	320	207	8.6	0.178	27.8	101.6	2.58	20	19	1	80.9	51.8	29.1	1.8	17.2	4.8	12.4	228	5.09	1
538	1	2	2	92	21	120	74	89.33	11.2	19.8	71.7	170	5.19	53.1	102.5	32.7	320	207	8.6	0.178	27.8	101.6	2.58	20	19	1	80.9	51.8	29.1	1.8	17.2	4.8	0.8	228	5.09	1
539	1	3	3	104	20	112	56	74.67	17.2	19.6	73.9	131	4.19	40.6	97	31.2	322	251	7.2	0.18	17.2	98.3	2.33	21	19	0.9	61.8	45.4	16	2.8	20.4	5.9	14.6	139	18.11	0
540	1	2	2	78	22	114	78	90	11.1	13.9	81.5	174	5.26	51.4	97.9	33	338	275	7.5	0.206	19.5	100.6	2.29	21	19	0.9	76.6	48	28.6	1.7	14.8	0.1	14.7	200	5.08	0
541	1	3	3	82	20	155	88	110.33	9.9	16.2	76.6	195	5.91	55.1	93.4	32.9	353	167	9.1	0.151	31.2	101.6	2.39	21	19	0.9	70.3	44.6	26	1.7	42.7	14	28.7	219	5.65	0
542	1	1	2	130	24	110	74	86	11.3	28.2	66.4	165	5.29	49.6	93.9	31.1	332	189	9.1	0.171	31.4	102.6	2.39	21	19	0.9	68.4	47.4	21	2.3	20.9	6.6	14.3	158	3.98	1
543	1	2	2	99	26	128	98	108	13.9	11.4	83.4	196	5.75	58	100.9	34	337	216	8.6	0.185	28.8	100.9	2.22	22	19	0.9	78.3	45.1	33	1.4	18.8	4.9	13.9	260	5.33	1
544	1	3	2	60	20	122	80	94	6.2	32.3	63.3	200	5.83	61.1	104.9	34.3	327	182	8.4	0.152	27.2	102.9	2.19	23	19	0.8	73.6	46.7	27	1.7	24	6.9	17.1	153	5.47	0
545	1	3	2	108	26	160	100	120	10.1	17.1	73.1	162	5.01	47.5	94.9	32.3	341	163	7.4	0.12	18.1	99.3	2.32	24	19	0.8	67.6	38.1	29.5	1.3	8.5	1.8	1.4	139	5.64	1
546	1	2	3	80	21	102	68	79.33	7	21.4	71.2	145	4.29	38.8	90.6	33.7	373	209	8.5	0.177	26.6	96.5	2.49	25	19	0.8	78	51	27	1.9	13.6	3.2	10.4	54	2.5	0
547	1	3	3	80	23	138	92	107.33	6.5	17.5	75.9	230	7.02	71.6	102.1	32.7	321	149	9	0.134	30.2	100.5	2.21	25	19	0.8	69.9	42.6	27	1.6	14.5	6.4	8.2	217	4.4	0
548	2	2	2	66	20	118	82	94	4.8	35.7	56.7	115	4.61	36.8	79.9	24.9	312	256	10.2	0.261	40.1	96.6	2.42	25	19	0.8	72.9	43.2	30	1.5	26.1	4.5	21.6	149	5.4	0
549	1	1	3	106	22	146	94	111.33	15.5	16.3	75.3	161	4.97	48.3	97.2	32.3	333	293	18.6	0.222	18.6	98.5	2.48	27	19	0.7	79.8	49	31	1.6	16.5	6.6	1.3	147.9	3.18	1
550	2	1	3	80	18	112	70	84	12.9	16.2	76.6	144	4.52	42	93.1	31.8	342	214	8.2	0.175	25	105.2	2.36	28	19	0.7	81.5	49.4	32	1.5	11.4	4	7.4	206	5.68	0
551	1	1	2	78	20	130	84	99.33	7.8	27.2	62.4	180	5.51	53	96.2	32.6	339	271	8.7	0.235	28.6	107.5	2.62	28	19	0.7	80	52.6	27	1.9	9.7	2.3	7.4	144	5.22	0
552	1	1	2	116	20	144	89	107.33	11	30.9	62.7	173	5.52	50.7	91.9	31.3	341	337	7.2	0.242	15.8	98.1	2.41	29	19	0.7	68.5	42.9	26	1.7	8.2	2.7	5.5	195	4.91	1
553	1	3	2	112	22	160	106	124	11.4	16.3	77.9	182	5.71	52.5	92	31.8	346	205	8.7	0.178	29	99.4	2.39	29	19	0.7	67	44.9	22	2	22.9	5.5	17.4	229	4.32	0
554	2	1	2	100	22	96	60	72	10	11.3	81.5	130	4.36	39.6	91	29.8	328	109	11.9	0.129	53.2	100.5	2.04	29	19	0.7	71.1	44.6	27	1.7	43.3	13.6	29.7	263	5.47	0
555	1	3	3	90	21	145	90	108.33	11.1	19.6	72.8	156	5.31	48.5	91.5	29.3	321	314	6.8	0.213	14.8	103.4	2.28	30	19	0.6	71.2	40	31	1.3	10.7	2.9	7.8	195	4.95	1
556	1	2	3	120	26	162	100	120.67	7.6	19.2	74.7	138	4.05	39.5	97.6	34	349	78	10.5	0.081	44.7	97.6	2.28	30.6	19	0.6	78.2	45.3	32.9	1.4	21.7	6.3	3.6	272	3.92	1
557	1	2	3	71	24	140	88	105.33	7.9	9.2	66.8	177	5.15	46.3	90	34.3	382	186	8.2	0.152	24.5	95.9	1.09	31.2	19	0.6	69.8	41.2	28.6	1.4	27.8	5.2	6.1	378	3.83	1
558	1	3	3	124	30	200	120	146.67	13.2	13.6	81.1	180	5.17	52.7	102	34.8	341	187	7.7	0.143	20.7	96.6	2.12	31.9	19	0.6	75.6	43.4	32.2	1.3	12.6	5.8	2.9	211	4.92	1
559	1	2	2	82	18	127	85	99	8.6	22.6	72.2	178	5.34	51.9	97.2	33.3	342	189	6.9	0.13	14.9	104.9	1.26	32	19	0.6	73.7	46.7	27	1.7	20.5	7.2	4	188	5.28	1
560	1	2	2	82	18	127	85	99	9.7	31	62	164	4.91	47.7	97.2	33.4	343	217	7.8	0.169	21.3	104.9	2.49	32	19	0.6	73.7	46.7	27	1.7	20.5	7.2	13.3	188	5.28	1
561	1	2	2	108	22	160	100	120	16.1	12.1	72.5	186	5.63	54.1	96.2	33	343	222	7.9	0.175	22.4	103	2.4	32	19	0.6	70.5	44.3	26	1.7	10.8	2.9	7.9	195	5.5	0
562	1	1	3	130	26	110	70	83.33	13.4	13.5	81.6	169	5.44	50.1	92.2	31	337	229	9.1	0.208	30.6	127.6	1.64	33	19	0.6	72.2	46.7	25.5	1.83	24.2	12.7	2.3	251	7.65	1
563	1	1	3	96	23	118	80	92.67	4.8	20.5	73.6	118	5.4	37.6	69.8	21.8	313	126	10.1	0.127	40.6	101.6	2.37	33.4	19	0.6	69.2	43.7	25.5	1.7	27	5.2	1.2	153	5.98	1
564	1	2	3	116	20	170	80	110	8.2	15.3	77.4	160	4.48	43.9	98.1	35.7	364	195	9.3	0.181	32.1	104.7	1.14	34	19	0.6	71	51	20	2.5	18.5	1.7	2.6	201	6.79	1
565	1	2	3	92	21	160	128	138.67	7.2	21.5	70.7	214	6.3	62.6	99.5	33.9	341	148	9.8	0.145	36.7	97.5	2.27	34	19	0.6	72.6	52.8	20	2.7	22.1	5.2	17	168	5.06	0
566	2	1	3	80	20	108	70	82.67	6.9	24.8	68.5	138	4.49	44.8	99.8	30.7	308	257	8	0.205	22.2	98	2.41	36	19	0.5	70.9	45.2	26	1.7	14.4	3.1	11.3	181	2.88	0
567	1	2	3	96	22	140	100	113.33	13.8	19.8	74.6	165	5.71	51.6	90.4	28.8	319	316	7.5	0.237	19.9	96.5	2.63	40	19	0.5	70.7	41.2	30	1.4	11.8	4.6	7.3	204	4	1
568	1	1	3	132	26	112	72	85.33	13.9	25.6	64.6	177	5.65	52.2	92.4	31.3	339	229	9.4	0.215	33.8	98	2.34	45	19	0.4	81.4	46.6	35	1.3	13.4	4.4	9.1	182	3.15	1
569	1	1	2	106	26	110	60	76.67	14.1	12.5	81.6	154	4.99	49.3	98.8	30.8	312	209	8.1	0.169	23.1	99.3	2.21	46.7	19	0.4	59.6	36.8	22.8	1.6	30.6	7.5	1.9	138	1.36	1
570	1	1	2	140	25	118	78	91.33	20.3	10.9	84.9	161	5.04	45.6	90.5	31.9	353	167	9.1	0.151	31.8	97.6	2.38	49.9	19	0.4	69.4	41.1	28.3	1.5	18.9	4	4.4	180	8.49	1
571	1	2	2	72	21	106	70	82	7.4	30.3	63.1	176	5.33	49.4	92.8	33	356	178	7.8	0.138	21.9	106.1	2.17	54	19	0.4	93.8	55.4	20.8	1.4	20.8	8.6	12.2	194	2.32	0
572	1	2	3	118	25	146	90	108.67	15.8	6.1	88.7	188	5.67	51	90.1	33.1	368	124	11.2	0.138	47.9	96.4	2.24	57	19	0.3	55.3	35.1	20.2	1.7	37	11.2	3.7	220	8.2	1
573	2	1	2	89	20	108	74	85.33	10	10.3	84.3	147	4.51	39.9	88.6	32.5	368	250	8.3	0.207	25.5	104.5	2.42	6	20	3.3	73	48.8	24.2	2	21.8	4.5	17.3	101	3.99	0
574	2	1	2	72	19	114	88	96.67	3.6	41	51.1	141	4.77	47.4	99.4	29.5	297	215	7.9	0.169	22.1	105.5	2.23	10	20	2	93	51.9	41	1.3	21.1	5.5	15.6	208	3.86	0
575	1	3	2	88	20	72	47	55.33	13.6	4.2	92.4	166	4.98	49.1	98.7	33.3	338	164	8.6	0.141	27.6	99.2	2.26	11	20	1.8	64.2	39.9	24	1.6	25.9	11.4	14.5	150	8.09	0
576	1	2	2	86	21	129	85	99.67	7.8	32	58.3	190	5.73	56.6	98.8	33.1	335	235	7.1	0.166	16.2	101.6	2.42	14	20	1.4	70.3	44.5	26	1.7	30.2	8.1	22.1	167	3.89	0
577	1	2	2	134	28	140	100	113.33	10.7	9.9	84.4	158	5.04	47.3	94	31.3	334	168	9.9	0.166	36.6	106	2.23	14	20	1.4	64.9	38.9	26	1.5	22.6	8.7	4.2	191.1	5.47	1
578	2	1	3	94	25	118	70	86	5.2	33.8	62.9	183	5.26	48.1	91.6	34.7	380	147	8.5	0.124	26.3	102	1.13	14.1	20	1.4	72.4	47.2	25.2	1.9	42.1	10.8	2	197	8.11	1
579	2	1	2	62	20	120	80	93.33	3.6	51.5	40.1	146	5.27	45.4	86.2	27.7	321	247	7.8	0.192	20.3	103	2.43	15	20	1.3	76.8	46.6	30	1.5	9.9	2.8	7.2	179	2.87	1
580	1	3	2	62	21	120	80	93.33	6.4	13	77.8	161	5.08	49.1	96.7	31.6	327	129	9.3	0.119	33.3	104.3	2.35	15	20	1.3	59.6	39.8	20	2	15.5	4.6	10.9	297	8.35	0
581	1	2	3	148	25	124	90	101.33	18.3	11.2	81.9	184	5.25	49.4	94.1	35	372	233	8.6	0.2	27.9	104.5	2.33	15.7	20	1.3	63.3	39.3	24.56	1.6	25.6	5.9	4.2	197	11.56	1
582	1	2	2	88	21	128	86	100	11.9	19.1	75.6	189	5.77	54.5	94.6	32.7	346	212	9.5	0.201	35.4	104.9	2.15	16	20	1.3	69.8	45.6	24.2	1.9	16.9	2.3	14.6	39	2.6	0
583	2	2	2	72	24	98	60	72.67	12.3	15.2	79.9	96	4.33	29.3	67.7	22.1	327	314	7.3	0.229	17.8	103.2	2.33	16.9	20	1.2	74.5	44.3	30.2	1.5	14.3	4	1	149	3.03	1
584	1	1	2	129	23	108	86	93.33	4	31.4	62.5	158	5.68	47.8	84.3	27.8	330	346	8	0.276	21.2	102.1	2.12	16.9	20	1.2	63.6	37.2	26.4	1.4	15.7	4	2.4	190	4.66	1
585	1	1	2	96	21	118	68	84.67	10.1	16.8	76.3	181	5.47	52.3	95.7	33	346	203	7.7	0.156	20.5	98.4	2.4	18	20	1.1	60.6	43.1	17	2.5	15.8	3.4	12.4	148	3.01	0
586	2	1	1	82	20	105	73	83.67	13.6	14.2	77.2	137	5.08	40.9	80.6	26.9	334	263	7.8	0.205	19.8	108.3	2.53	18	20	1.1	76.5	47.9	29	1.7	20.1	7.9	12.2	136	2.92	0
587	1	3	3	90	22	138	86	103.33	6.6	19.7	72.7	171	4.79	52	108.7	35.6	328	148	8.6	0.127	26.8	132.3	1.8	18	20	1.1	49.2	32.6	16.6	2	11	5.5	0.7	185	6.55	1
588	1	3	2	82	23	142	90	107.33	12.6	25.5	67.4	180	5.25	49	93.5	34.2	367	259	6.8	0.176	14.1	95.8	2.45	19	20	1.1	79.8	48.5	31.3	1.5	23.1	2.7	1.3	127	6.88	1
589	1	3	2	72	21	124	82	96	6.7	16	75.4	168	4.75	49.5	104.4	35.3	339	314	7.5	0.235	18.1	103.1	2.44	19	20	1.1	73.3	47.3	26	1.8	27	8.6	18.4	150	5.19	0
590	1	1	1	84	20	158	108	124.67	6.8	36.9	55.6	181	5.58	53.3	95.6	32.4	339	311	7.6	0.236	19.7	99	2.3	19	20	1.1	63.9	45.5	18	2.5	29.9	6.6	23.3	174	5.93	0
591	1	3	2	89	20	125	86	99	8.6	16.4	77.7	162	5.02	46	91.8	32.2	352	247	7.7	0.19	20.5	103.8	2.28	19	20	1.1	71.6	44.3	27	1.6	19.8	5.4	14.5	211	4.63	0
592	1	3	2	80	20	128	88	101.33	9.8	21.3	70.5	178	5.3	53.9	101.7	33.5	330	203	7.8	0.158	21.7	103.2	2.17	19	20	1.1	72.3	45.8	26.3	1.7	8.1	1.6	6.5	188	5.43	0
593	1	1	3	86	26	114	78	90	8.5	27.2	65	134	4.96	41.3	83.4	27	324	297	7.9	0.234	22.7	93.5	1.9	19	20	1.1	79.6	47.6	32	1.4	22.4	3.7	3.2	166	4.86	1
594	1	2	2	100	20	108	74	85.33	11.9	9	84.4	154	4.46	47.6	106.8	34.5	323	205	8.6	0.176	27.5	97.8	2.37	20	20	1	63.8	43.6	20.2	2.2	8.4	1.4	7	176	8.51	1
595	1	2	3	116	28	186	110	135.33	11.6	16.3	75.9	129	5.9	36.8	62.5	21.8	350	198	9.4	0.186	34.5	101.3	2.36	20	20	1	73	42.7	30.3	1.4	15.7	3.5	1.3	183	5.72	1
596	2	2	2	102	22	104	80	88	10.1	14.8	59	138	7	30	85	37	297	118	9.6	0.288	45	96	2.3	20	20	1	60	30	35	1.2	9.8	2	2.5	30	6.5	1
597	1	3	3	102	24	128	82	97.33	6.8	29.4	63.3	147	4.51	44.6	99	32.5	329	230	7.2	0.165	18.4	96.9	2.37	21	20	1	65.3	42.4	22	2	10.5	2.2	8.3	201	7.93	1
598	2	2	3	110	21	130	85	100	19.6	15	78.6	140	4.72	43.9	93.2	29.6	318	356	7.9	0.281	22	103.2	1.11	21	20	1	77.4	39.5	37.9	1	18.5	5.8	1.2	187	4.33	1
599	2	1	2	66	22	102	70	80.67	8.5	17.4	76	146	4.55	43.6	95.9	32	334	249	8.2	0.204	24.8	101.8	2.4	21	20	1	84	45.6	38	1.2	17.3	8.5	5.4	197.6	5.55	1
600	1	2	3	116	26	120	78	92	11.8	22.2	72.7	132	4.25	39.5	93.1	31	334	311	6.8	0.211	14.3	91.2	1.97	22	20	0.9	80.7	51	29.7	1.7	30.4	12.4	2.3	182	4.69	1
601	1	2	2	94	20	118	80	92.67	7.6	14.7	79.1	185	5.66	52.8	93.4	32.6	350	204	8	0.163	21.9	102.3	1.82	22	20	0.9	71.1	40.8	30.3	1.3	10.7	1.9	2.3	193	5.66	1
602	1	2	2	94	21	160	106	124	11	17.8	76.9	199	5.82	58.8	101.2	34.1	338	216	8	0.172	21.6	103	2.34	22	20	0.9	68.6	44.1	24	1.8	12.1	4.4	7.7	264	3.74	0
603	2	2	3	116	25	116	82	93.33	17.8	10.7	84.4	168	5.44	51.2	94.7	31	328	259	8.7	0.225	28	98	1.01	22	20	0.9	69.8	42.8	27	1.5	42.8	16.2	5.7	232	4.49	1
604	1	1	2	90	22	110	76	87.33	7.1	36.7	57.1	180	4.95	48.3	97.7	36.3	372	223	8.8	0.196	28.5	98.2	2.26	22	20	0.9	77.2	49.7	27.5	1.8	21.8	0.7	21.1	174	5.53	0
605	1	3	2	74	20	124	88	100	5.1	21.6	70.7	203	6.56	60.8	92.7	30.9	333	169	9.4	0.158	34.8	102.5	2.29	22	20	0.9	62.5	42.9	20	2.2	21	7.1	13.9	159	6.82	1
606	1	1	2	74	20	128	74	92	8.1	27.6	66.4	165	5.08	47.5	93.6	32.4	347	198	7.8	0.154	21.8	97.1	2.49	23	20	0.9	73.5	39.1	34.4	1.1	11.6	3.6	8	68	3.6	0
607	1	2	2	90	21	150	110	123.33	9.3	36.2	55.6	136	4.18	40.7	97.4	32.5	334	230	8.2	0.188	19.8	102.5	2.31	23	20	0.9	72.5	41.2	31.3	1.3	12.5	3.2	9.3	36	3.69	0
608	2	2	2	118	21	120	90	100	7	41	51	186	5.4	55.6	103.1	34.4	334	310	8.6	0.266	26.9	98.6	2.55	23	20	0.9	86.1	46.1	40	1.2	23.1	7.1	15.9	179	5.14	0
609	2	3	3	68	20	134	86	102	6.5	24.3	68.6	123	4.3	37.6	87.6	28.6	327	156	10.7	0.166	43.8	101.8	2.12	24	20	0.8	78.7	45.7	33	1.4	12.3	1.4	0.9	188	6.83	1
610	1	1	3	124	22	160	110	126.67	12.3	15.6	78.5	169	5.74	51.6	89.9	29.4	327	258	8.1	0.208	24.3	98.7	2.31	25	20	0.8	85.7	51.9	34	1.5	9.7	2.5	7.2	288	3.87	1
611	1	2	3	102	24	100	60	73.33	17.3	8.9	77.4	196	5.54	59.2	107	35.3	331	115	8.3	0.095	25.5	97.1	2.63	26	20	0.8	63.9	39.5	24	1.6	10.3	5	5.3	171	3.97	0
612	2	2	3	62	19	114	70	84.67	6.4	27.9	66.4	162	4.66	47.4	101.8	34.7	341	182	9.8	0.178	37.9	98	2.33	26	20	0.8	66	43.5	22	1.9	45	8.2	36.8	131	4.35	0
613	1	3	2	64	22	103	66	78.33	6.8	15.5	77.2	169	5.17	53.3	103.1	32.6	317	258	7.8	0.201	20.6	103.2	2.26	27	20	0.7	64	37.6	26	1.4	19	7.1	11.9	175	3.22	0
614	1	2	3	126	26	132	88	102.67	15.4	13.9	81.1	171	4.68	44.9	96	36.5	380	187	8.2	0.153	23.9	105.6	2.36	27	20	0.7	61.6	45.4	16.2	2.8	15.3	2.9	6.5	171	7.51	1
615	1	2	2	68	20	100	64	76	15.1	15.8	79.2	171	5.33	52.8	99.1	32	323	203	8.5	0.172	27.4	97.6	2.3	27	20	0.7	69.7	46	24	1.9	35.4	8.3	27.1	160	4.79	0
616	1	1	2	84	21	143	111	121.67	12.4	19.7	72.8	174	5.35	53.3	99.7	32.5	326	222	8.9	0.197	30.7	108	2.3	27	20	0.7	85.2	50.5	35	1.5	11.4	3.7	7.7	207	4.94	0
617	1	2	3	88	28	122	96	104.67	11.9	16.4	80.2	135	4.64	41.6	88.7	31.6	325	142	7.9	0.23	29.7	99.3	1.96	28	20	0.7	53.5	34.5	19	1.8	9.4	5.3	1.4	156.4	3.95	1
618	1	2	3	96	24	148	98	114.67	10.8	15.1	79.7	160	4.33	41.2	95.2	36.9	388	167	9.3	0.155	33.7	100	1.08	28	20	0.7	68.6	45.3	23.3	1.9	46.6	9.1	4	192	6.37	1
619	2	1	3	68	19	100	60	73.33	10.5	6.5	88.8	165	4.98	47.4	95.3	33.1	348	115	10.3	0.118	41.6	101.5	2.51	28	20	0.7	78.7	45.8	32.9	1.4	21.9	5.4	16.5	244	4.74	0
620	1	1	3	143	30	130	80	96.67	9	15.9	75.1	155	5.32	46.2	87	29.1	335	221	7.8	0.172	20.6	121.9	1.57	29	20	0.7	78.8	45.1	33.7	1.3	8.7	5.5	26.7	237	3.29	1
621	1	2	2	72	21	120	84	96	4.1	32.8	60.2	166	4.84	49.4	102.2	34.2	336	195	8.5	0.165	27.9	99.2	2.39	29	20	0.7	60.6	44.2	16	2.7	8.7	1.3	7.4	181	4.64	0
622	1	2	3	130	21	140	100	113.33	13.3	13.6	78.2	164	4.9	48.7	99.5	33.4	336	182	8.9	0.161	29.7	90	2.31	30	20	0.7	71.1	45.8	25	1.8	15.8	6.5	9.3	150.9	4.87	1
623	1	2	2	90	20	104	74	84	6.2	13.5	78.3	181	5.35	56.9	106.5	33.8	318	176	8	0.14	22.9	100.8	2.26	31	20	0.6	73.7	46.5	27	1.7	26.2	7	19.3	146	3.91	0
624	1	2	2	95	24	120	80	93.33	7.3	10.6	81.6	170	5.31	53.5	100.9	32	317	153	9.6	0.146	35.5	301.9	1.72	31	20	0.6	57.5	37.1	20.4	1.8	20.6	7.2	1.6	318	6.11	1
625	1	1	1	82	21	110	68	82	6.1	31.9	59.5	170	5.31	50.5	95.2	32	336	261	7.4	0.193	18.3	101.1	2.18	33	20	0.6	79.6	47.9	32	1.5	25.7	10.5	15.2	158	4.26	0
626	1	2	2	105	23	95	66	75.67	5.9	15	77.6	116	4.92	36.8	74.9	23.5	315	84	10	0.084	39.4	102.3	2.17	33	20	0.6	65.4	41.7	24	1.8	35.5	14.2	21.4	175	5.16	1
627	1	1	3	120	26	164	120	134.67	9.5	16.2	78.7	165	5.03	41.8	83.3	32.8	394	156	9.1	0.141	32.1	99.2	0.92	33.1	20	0.6	73.5	46.7	26.8	1.7	14.2	2.1	3	204	5.13	1
628	1	2	3	106	25	136	94	108	8.3	18.1	74.3	207	5.72	55.9	97.9	36.1	370	105	9.9	0.103	38.3	103.4	2.15	33.6	20	0.6	60.1	35.2	24.9	1.4	37.1	11.8	3.1	243	7.57	1
629	1	1	3	118	24	132	84	100	8	16	78	159	4.89	43.1	88.3	32.5	368	165	7.4	0.122	19.4	97	2.53	34	20	0.6	65.9	41.2	24.7	1.7	30.7	7.3	1.4	181	2.82	1
630	1	2	3	126	24	118	80	92.67	9.6	17.1	78	151	4.55	44.4	97.7	33.1	340	174	10	0.174	38.3	102.6	2.16	34	20	0.6	78.6	48.6	30	1.6	26.3	3.7	1.8	152	7.03	1
631	1	1	3	71	22	120	74	89.33	7	14	66.6	171	5.31	46.4	87.4	32.3	368	236	7	0.165	15.5	98.4	2.21	35	20	0.6	78.4	44.3	32.4	1.1	20.4	2.3	8.4	148	3.54	1
632	1	2	3	74	20	124	76	92	11.2	21.7	69.5	169	6.63	53.9	81.3	25.4	313	247	7.6	0.187	19.3	107.5	2.33	35	20	0.6	77.5	50	28	1.8	8.2	3.7	4.4	235	5.61	0
633	1	3	2	102	20	118	78	91.33	12.3	10	85.4	182	5.47	50.8	92.9	33.2	358	69	9.6	0.066	36	84.2	2.12	35	20	0.6	62.1	36.6	25.5	1.4	16.2	4.3	0.2	201	6.9	1
634	1	1	3	110	24	110	76	87.33	11.7	11.4	83.3	151	4.61	41.7	90.5	32.7	362	232	7.3	0.169	17.8	104.8	1.24	36	20	0.6	71.1	40.2	30.9	1.3	23.7	7.2	16.5	238	4.75	1
635	1	1	3	136	25	120	90	100	13.4	26	65.6	183	5.5	54.1	98.4	33.2	338	202	9.6	0.193	35.5	93.8	2.68	36	20	0.6	69.9	44.9	25	1.8	15.4	7.3	8.2	221	3.52	1
636	1	3	2	80	20	130	90	103.33	7.7	30.7	59	187	5.46	54.9	100.7	34.2	340	271	7.7	0.208	20.7	102.8	2.42	37	20	0.5	71.5	45.5	26	1.8	34.5	10.1	24.4	171	4.86	0
637	1	2	2	72	20	120	72	88	11	13.5	79.7	200	5.89	60.3	102.5	33.9	331	205	8.7	0.178	28.7	104.1	2.37	37	20	0.5	67.6	42.6	25	1.7	26.8	6.5	20.3	130	5.61	0
638	1	2	2	72	21	130	80	96.67	11.4	14.1	77.7	239	6.96	69.1	99.3	34.3	345	209	7.5	0.156	18.8	104.8	2.4	40	20	0.5	79.1	48	31	1.5	19.7	7	12.7	154	9.05	0
639	2	2	3	72	24	130	90	103.33	4.5	37	52.4	123	5.3	38.4	72.5	23.2	320	114	10.3	0.117	39.8	99.3	2.59	40	20	0.5	80.6	48.6	32	1.5	10.7	4	6.7	159	3.87	1
640	1	1	3	106	23	144	102	116	11.9	17.9	75.2	170	5.14	49.2	95.9	33	345	188	9.9	0.186	38	101.4	2.7	42	20	0.5	65.7	41.4	24.3	1.7	24	9	5.4	147	3.94	1
641	1	1	2	96	24	124	86	98.67	13.8	13.3	79.5	159	4.92	43.6	88.7	32.3	364	232	8.9	0.206	29.5	101.4	0.9	43.9	20	0.5	77.7	46.3	31.4	1.5	15.2	2.6	3.1	143	5.49	1
642	1	2	3	130	24	140	98	112	18.8	14.4	77.7	165	5.27	50	95	31.3	330	314	7.8	0.244	21.9	98.6	1.05	47	20	0.4	82.5	55.4	27.1	2	31	7.4	1.5	201	4.41	1
643	1	1	2	142	22	128	82	97.33	9	17.9	71.1	119	4.26	37.9	89	27.9	313	261	7.6	0.198	18.8	94.3	2.09	48	20	0.4	70.7	45.4	25	1.8	13.4	3.3	10.1	223	3.37	1
644	1	1	2	100	21	136	70	92	11.1	20.3	72.9	185	5.42	48.3	89.2	34.1	383	249	9.3	0.231	33.3	104.6	2.43	58.2	20	0.3	75.3	44	31.3	1.4	25.4	7.6	2.4	155	7.92	1
645	1	4	2	84	22	153	86	108.33	6.1	16.9	75.5	235	6.9	71	102.9	34	330	125	8.4	0.105	24	100.3	2.3	8	21	2.6	57.3	36.4	21	1.7	40.5	16.5	24	498	3.18	0
646	2	1	2	90	20	100	65	76.67	12.1	14.5	78.8	155	4.76	45.3	95.3	32.5	342	271	7.4	0.2	18.4	104.9	2.33	9	21	2.3	84.9	46	38.9	1.2	10.4	0.7	9.7	136	2.41	0
647	1	2	2	78	20	120	68	85.33	7.4	26.4	68.9	154	4.98	44.8	90.1	30.9	343	203	10.2	0.207	41.8	105.4	2.39	12	21	1.8	72.7	40.8	31.9	1.3	14.2	3	11.2	154	5.52	0
648	2	1	1	60	20	90	50	63.33	10.5	11	83.4	143	3.98	41.4	104.2	35.9	345	309	7	0.216	15.4	96.4	2.11	13	21	1.6	77.4	48.3	29.1	1.7	12.8	2.1	10.7	211	4.84	0
649	1	2	2	112	22	108	78	88	5.5	21.9	67.4	164	4.98	50.6	101.8	32.9	324	215	8.2	0.176	25.8	100.1	2.29	13	21	1.6	72.7	44.6	28	1.6	9.3	2.9	6.4	166	2.58	0
650	1	3	2	88	21	148	96	113.33	6.7	17.7	74.8	137	4.8	41	85.6	28.5	334	155	9	0.139	31.1	102	2.05	13	21	1.6	62.1	37.1	25	1.5	6.8	1.1	5.7	285	21.56	0
651	2	3	2	130	25	120	88	98.67	9.6	12.6	83.5	134	4.11	38.4	93.5	32.6	348	295	7.5	0.221	18.9	101.6	2.18	14	21	1.5	67.5	40.3	27.2	1.5	18	2.9	1.6	165	4.35	1
652	2	3	1	68	20	100	68	78.67	7.2	32.8	62.7	147	4.44	44.6	100.5	33.1	329	203	8.3	0.168	25	105	2.26	14	21	1.5	70.4	46.7	23.7	2	12.7	1.8	10.9	163	4.97	0
653	2	2	2	70	18	84	50	61.33	6.9	37.6	53.8	119	3.91	35.8	91.7	30.4	332	408	6.5	0.265	11.7	103.5	2.25	15	21	1.4	71.7	43	28.7	1.5	17.1	1.8	15.3	193	5.26	0
654	1	1	2	86	22	110	70	83.33	9.4	17	77.4	131	3.87	39.2	101.4	33.8	334	247	8.3	0.205	24.5	97.2	2.31	15	21	1.4	68.3	43.9	24.4	1.8	52.1	12.3	39.8	47	4.44	0
655	1	1	2	92	20	137	98	111	5.7	24.1	69.4	182	5.86	55.2	94.2	31	329	234	8.8	0.205	28.1	99.3	2.32	15	21	1.4	79.7	53.5	26.2	2	20	4.3	15.7	257.4	5.89	0
656	1	2	2	80	19	121	80	93.67	7.5	21.2	70.6	197	6.1	55.9	91.8	32.3	352	195	8.9	0.173	30.8	103.4	2.27	16	21	1.3	79.7	49.6	30	1.6	18.1	4.5	13.6	227	4.68	0
657	1	3	2	88	22	160	102	121.33	9.6	12.9	80	174	5.39	53.2	98.8	32.2	327	162	8.6	0.139	28.4	97.3	2.64	17	21	1.2	50.6	31.9	19	1.7	7.6	2.3	5.3	241	6.56	0
658	1	1	2	84	21	134	95	108	9.4	12.5	82.8	193	5.89	57.4	97.6	32.7	336	232	9.2	0.213	32	101.7	2.54	17	21	1.2	63.9	40.3	24	1.7	27.2	9.8	17.4	68	5.85	0
659	1	1	2	108	22	112	70	84	7.7	38.9	51.8	158	5.41	48.7	90.2	29.2	324	281	7.7	0.216	20.8	98.6	2.24	18	21	1.2	78.5	50.5	28	1.8	4.4	1.4	3	198	4.73	1
660	1	1	3	131	22	100	72	81.33	14.7	17.4	74.3	173	5.41	52.4	97	31.9	330	247	8.1	0.2	24	95.6	2.25	18	21	1.2	60.6	42.1	19	2.3	14.8	4.5	1.9	235	4.95	1
661	1	2	3	106	20	20	20	20	12.8	12.8	79.8	141	4.31	41.9	97.3	32.7	336	129	9.7	0.125	36.2	141.5	1.71	19	21	1.1	69.3	40.2	29.1	1.4	18.5	5.9	5.6	217	8.5	1
662	2	1	3	112	26	120	84	96	12.8	16.3	78	142	4.16	42.3	101.7	34.1	335	294	7.4	0.217	16.8	100.2	2.13	20	21	1.1	67.8	42	27.8	1.5	13.8	2.3	1.5	189	6.34	1
663	1	2	3	122	21	146	98	114	9.5	22.4	67.2	173	5.24	52.5	100.3	33	329	237	8.1	0.191	24.4	109.3	2.2	20	21	1.1	73.6	47.4	26.4	1.8	26.6	5.6	21	231	1.65	1
664	1	1	2	120	24	140	100	113.33	15.6	17.1	74.1	171	5.52	50.2	92.6	34.8	324	161	8.6	0.21	24.8	102	1.1	20	21	1.1	79.5	45	34.5	1.3	18.6	3.4	1.5	228	6.53	1
665	1	2	3	112	23	140	90	106.67	7.9	15.9	77.6	153	4.8	46.9	97.9	31.8	326	247	9.2	0.227	31.4	104.8	1.85	20	21	1.1	77	45.7	31	1.5	18.3	4.8	13.5	232	3.67	1
666	1	1	2	94	24	110	66	80.67	6.7	37.3	53.3	166	4.53	44.8	99.1	36.6	370	234	7.9	0.184	22	106.6	2.45	21	21	1	80	48.9	31.1	1.6	15	1.7	0.4	165	6.41	1
667	1	1	2	78	20	120	72	88	4.4	32	61.2	190	5.15	50.5	98.2	36.8	376	202	9.1	0.183	32.9	102.2	2.38	21	21	1	76.5	48.8	27.7	1.8	13.8	1.9	11.9	186	5.08	0
668	2	2	2	83	20	98	60	72.67	10	18	73.7	122	4.68	39.3	84	26	310	327	9.4	0.307	34.1	104.8	2.45	21	21	1	85.8	49	37	1.3	11.3	3.6	7.8	136	5.88	0
669	2	1	2	84	20	82	50	60.67	7.8	29.2	63.1	163	4.91	46.8	95.4	33.1	348	195	8.1	0.157	24.2	107.6	2.38	22	21	1	84.1	49.7	34	1.4	30.1	10.5	19.7	202	6.17	0
670	1	1	2	104	24	120	78	92	21	13.2	80.3	183	5.3	53	100	34.5	345	323	7.6	0.245	20.7	104.6	1.07	23	21	0.9	77.8	46.2	31.6	1.5	12.5	2.1	0.5	210	7.32	1
671	2	2	2	84	22	100	62	74.67	4.5	27.8	68	158	4.92	44.5	90.6	32.1	355	213	8	0.17	23.1	104	2.38	23	21	0.9	82.4	47.2	35.2	1.3	9.4	3	6.4	166	4.36	0
672	2	1	2	175	23	98	70	79.33	6.2	34.5	54	141	4.43	39	88.1	31.8	361	211	7.5	0.158	19.7	100.6	2.45	25	21	0.8	65.5	43	22.5	1.9	17.4	7.1	1.9	194	3.91	1
673	2	2	3	118	27	106	70	82	19.3	16.9	78.1	140	4.13	38.5	93.4	33.8	363	140	8.5	0.119	26.6	99.3	2.05	25	21	0.8	68	40.6	27.4	1.5	22.4	4.9	68.1	152	6.36	1
674	2	1	2	77	20	100	70	80	7.2	39.8	51.7	146	4.66	45.1	96.8	31.3	323	392	7	0.274	14.9	95.7	2.47	27	21	0.8	79.7	47.5	32.2	1.5	12.5	1.9	10.6	141	3.91	0
675	1	1	2	108	22	108	64	78.67	6.8	31	63	182	5.27	52.3	99.3	34.5	347	207	8.1	0.167	22.9	106.5	2.36	27	21	0.8	76.9	48.7	28	1.7	16.6	5	11.6	137	6.88	0
676	1	1	2	118	26	112	70	84	8.3	30.5	60.9	180	5.62	54.7	97.4	32	329	254	7.4	0.187	18.3	98.8	2.39	30	21	0.7	71.7	46.4	25	1.8	25.3	10.7	14.6	168	6.23	1
677	1	2	2	84	20	94	144	127.33	5.4	34.1	57.9	163	5.49	48.7	88.8	29.6	334	402	7.5	0.301	18.5	95.7	2.47	30	21	0.7	77.6	48	30	1.6	21.7	5.6	16.1	172	5.86	0
678	1	3	2	92	23	180	130	146.67	5.4	77.6	16.7	205	5.81	61.1	105.2	35.2	335	150	9.6	0.144	37.3	96.4	2.23	30	21	0.7	85.2	49.3	35.9	1.4	33.7	0.7	33	201	4.45	0
679	1	2	2	82	21	90	60	70	5.1	34.9	57.1	186	5.24	53.2	101.6	35.4	349	182	9.7	0.176	36.4	99.4	2.53	30	21	0.7	69.8	46.2	24	2	21.4	5.8	15.6	145	4.46	0
680	1	1	2	102	22	108	74	85.33	16.6	12.8	80.7	185	5.75	54.7	95.3	32.1	338	155	10.1	0.156	39.3	97	2.23	30	21	0.7	85.7	51.9	33.8	1.5	11.1	0.6	10.5	178	4.69	1
681	1	1	3	122	24	90	60	70	11.5	19.5	73.1	134	4.75	43.4	91.4	28.2	308	243	8.6	0.208	27.7	111.6	1.8	31	21	0.7	70.1	50.6	19.5	2.59	10.2	6.9	0.9	239	5.66	1
682	2	1	2	110	20	122	90	100.67	8.6	24.2	65.6	156	4.96	47.4	95.7	31.4	329	219	10.5	0.229	42.7	100.1	2.35	31	21	0.7	70.3	44	26	1.7	17.2	4.8	0.9	126	4.5	1
683	1	2	3	103	22	150	96	114	11.9	10.1	83.4	141	4.43	44.5	100.5	31.8	316	285	7.5	0.213	19.4	105.4	2.44	32	21	0.7	78.1	47.3	31	1.5	15.2	4.7	10.5	258	3.92	1
684	1	1	2	88	21	128	88	101.33	11.4	29.5	59.5	213	6.47	62.6	96.8	32.9	340	293	9.2	0.269	32.3	102.5	2.45	32	21	0.7	78.4	43.9	34.5	1.3	13.2	2.6	10.6	48	68.1	0
685	2	3	2	86	20	140	90	106.67	7.1	14.2	80.8	137	4.59	42.1	91.9	29.8	325	104	10.4	0.108	41.1	113.9	2.18	32	21	0.7	68.2	45.6	22.6	2	23.8	5.5	1.7	189	5.33	1
686	1	1	2	116	28	120	60	80	18	7.2	88.3	163	5.47	46.7	85.4	19.7	349	250	8.3	0.207	25.6	96.7	2.17	32.7	21	0.6	77.3	47	30.3	1.6	35.1	5.7	2.5	185	5.45	1
687	1	2	2	76	22	138	100	112.67	6.1	21.5	72.1	171	5.01	46.3	92.6	34.1	369	255	7.5	0.191	19.7	103.1	2.6	33	21	0.6	81.4	50.5	30.9	1.6	17.4	3.1	14.3	159	5.12	0
688	1	2	2	84	20	130	80	96.67	5.2	34.8	56.5	198	5.22	52.9	101.4	37.9	374	189	7.7	0.145	19.6	103.8	2.4	35	21	0.6	69.7	42.4	27.3	1.6	13.8	4.7	9.1	186	3.87	0
689	1	1	1	134	22	106	64	78	16.9	11	81.9	171	5.32	50.1	94.2	32.1	341	279	8.1	0.225	23.7	99	1.12	35	21	0.6	83.6	49.3	34.3	1.4	12.9	3.2	2.5	150	3.7	1
690	1	3	3	88	20	100	70	80	5.1	40.1	53.7	160	4.29	44.8	104.5	37.2	357	136	8.9	0.121	29.9	101	2.48	36	21	0.6	74.2	44.3	29.9	1.5	33.7	7.1	26.6	126	2.91	0
691	2	3	2	77	20	131	90	103.67	8.1	38.9	55.6	162	5.25	51.1	97.4	30.8	317	213	9.4	0.2	34.2	102.5	2.26	36	21	0.6	77	47.5	29	1.6	12	3	9.1	167	5.38	0
692	1	1	3	90	23	100	60	73.33	7.3	28.5	64.8	179	5.54	52.2	94.4	32.3	342	186	9.7	0.18	35.6	104.2	2.31	36	21	0.6	67.1	43.8	23	1.9	12.8	3.3	9.5	180	5.27	0
693	2	1	3	84	20	106	64	78	6.4	35.8	60.1	168	5.31	52.3	98.6	31.6	321	307	8	0.245	22.4	102.8	2.44	37	21	0.6	74.5	49.9	25	2	15.2	5.4	9.7	162	4.69	0
694	1	1	2	90	22	110	80	90	6.8	25	70.6	161	4.97	45.6	91.9	32.3	353	156	8.6	0.134	27.7	99.1	2.49	37	21	0.6	62.8	41.5	21.3	1.9	35.9	11.2	5	177	3.9	1
695	1	1	3	114	23	138	88	104.67	17	22.1	70.3	185	5.79	50.4	87.2	31.9	367	299	7.8	0.233	21.6	100.7	2.02	37.2	21	0.6	61.2	42.8	18.4	2.3	15.8	4.9	2.2	248	3.99	1
696	2	2	2	108	23	90	58	68.67	26.2	12.6	64.5	173	5.32	50.9	95.8	32.5	339	270	8.8	0.237	28.1	100.6	2.38	38	21	0.6	76.9	49.3	28	1.8	39.8	16.5	23.3	173	4.98	0
697	1	1	2	88	22	98	70	79.33	14.5	16.1	77.8	184	5.57	53.9	96.8	33	341	254	7.6	0.193	19.3	102.8	2.28	39	21	0.5	61	41	20	2.1	16.6	5.2	11.4	207	8.26	0
698	1	1	3	104	24	130	98	108.67	10.1	18.8	75.1	196	5.11	51.3	100.5	38.3	382	198	8.6	0.17	28.1	92.8	2.31	39.6	21	0.5	69.7	43.4	26.3	1.7	25	8.4	1.3	148	3.34	1
699	1	2	2	78	20	100	70	80	3.7	54.7	36.2	223	6.57	59.7	91	33.9	373	160	8.2	0.131	23.7	105.8	2.3	41	21	0.5	84.7	56.6	28.1	2	39.9	3.8	36.1	170	6.53	0
700	2	1	3	82	20	122	78	92.67	8.1	36.5	56.5	165	4.98	47.6	95.6	33.1	346	397	7.5	0.297	19.7	102.3	2.33	47	21	0.4	70.5	45.1	25	1.8	14.2	4.9	9.3	189	5	0
701	1	1	2	110	23	104	80	88	12.3	10.7	82	189	5.39	51.4	95.4	35	367	255	8.2	0.209	25.7	97.6	2.35	47	21	0.4	64.9	41.5	23.4	1.8	26.1	9.6	2.3	162	4.16	1
702	1	1	3	97	22	160	110	126.67	14.9	11.2	83.4	204	6.56	60.7	92.6	31	336	288	8.3	0.239	23.8	101.6	2.34	47	21	0.4	69.5	43	27	1.6	6.1	1.8	4.3	153	3.72	0
703	1	1	3	88	21	110	78	88.67	11	12.3	81.5	157	5.06	44.7	88.4	31	351	258	8.1	0.208	23.1	104.8	1.82	49	21	0.4	74.4	50.5	23.9	2.11	5.8	1.1	1.6	182	3.34	1
704	1	2	2	124	30	102	80	87.33	35.9	8.9	85.5	201	5.65	56.3	99.7	35.5	357	226	9.2	0.207	32.1	97.6	0.88	52.6	21	0.4	62.9	37.7	25.2	1.5	29.4	11.5	2.7	296	9.56	1
705	1	1	2	76	20	153	97	115.67	17.3	17	75.6	179	5.42	52.3	96.5	33	342	189	9.2	0.173	31.6	99.3	2.29	58	21	0.4	71.2	50	21	2.4	43.7	10.3	33.4	148	3.71	0
706	1	3	2	88	20	104	88	93.33	6	27.1	64	163	5.08	51.4	101.2	32	317	277	7.3	0.202	17.7	100	2.36	22.5	21.2	0.9	68.3	45.4	22.9	2	9.91	2.05	7.9	224.2	7.46	0
707	1	3	2	128	26	112	58	76	12.2	17.8	76.1	168	5.32	48.7	91.7	31.5	344	207	8.6	0.178	27.4	96	2.16	8	22	2.8	77.8	50	27.8	1.8	22	4	6.3	194	5.1	1
708	2	1	1	72	20	110	70	83.33	12.4	13.8	80.8	160	4.48	46.5	103.8	35.7	344	342	7.7	0.263	19.6	104	2.41	12	22	1.8	72.9	45.7	27	1.7	17.9	6	11.9	170	3.15	0
709	1	1	2	140	28	120	90	100	15	10.3	81.8	147	4.77	44.9	94.3	30.8	327	196	9	0.176	31.6	166.4	1.77	14	22	1.6	76.1	43.4	32.7	1.3	10.3	3.8	3.2	184	5.79	1
710	2	1	1	86	22	96	50	65.33	7.5	15	81.3	166	5.29	49.5	93.7	31.3	335	270	8	0.216	22.1	97.3	2.22	15	22	1.5	77.7	44.7	33	1.4	8.4	3	5.4	187	2	0
711	2	3	2	112	24	110	80	90	5.3	34.9	58.7	131	5.99	41.3	69.1	21.8	317	279	10.4	0.29	40.6	105.2	1.98	16	22	1.4	79.2	49.4	29.8	1.66	10.9	2.5	1.7	286	6.07	1
712	2	1	2	90	22	110	70	83.33	5	53.1	41	148	4.47	43.9	98.3	33.1	337	281	8	0.224	23.1	102.4	2.33	17	22	1.3	73.2	48.7	25	2	13.2	3.8	9.4	223	4.03	0
713	2	1	2	100	21	98	76	83.33	5.9	41.3	52.2	159	4.55	44.7	98.3	34.9	355	260	7.6	0.197	19.9	102.1	2.32	19	22	1.2	84.1	50.8	33.3	1.5	16.8	3.4	13.4	218	5.27	0
714	1	2	2	68	21	174	85	114.67	7.6	28.1	63.3	169	5.38	50.1	93.2	31.4	337	327	8.2	0.268	24	98.1	2.41	19	22	1.2	64.3	42.7	22	2	22.1	4.4	17.7	143	4.52	0
715	1	3	3	92	24	141	84	103	11	19.6	76.2	153	5.07	47.7	94.2	30.1	320	160	7	0.112	16	104	2.27	20	22	1.1	83.1	47	36	1.3	20.9	6.1	14.7	318	6.68	1
716	2	1	2	78	20	92	60	70.67	9.3	26.2	64.7	156	4.68	43.1	92.2	33.3	361	322	7.3	0.235	16.1	128.6	2.74	20	22	1.1	79	50.7	28.3	1.8	7.9	3.2	4.7	209	3.09	0
717	2	2	2	83	20	106	65	78.67	5.8	36.7	54.9	153	4.9	45.7	93.4	31.2	334	253	9.7	0.245	35.4	101.1	2.3	21	22	1	76.8	42.8	34	1.3	8.4	2	6.4	165	2.4	0
718	1	1	2	126	26	118	78	91.33	9.9	26.9	65	173	5.27	50.5	95.9	32.8	342	210	8.9	0.186	30	102.8	2.54	22	22	1	78.8	51	28	1.8	19.4	5.3	14	146	5.94	1
719	2	3	2	82	20	142	94	110	6.2	34.1	57.3	178	5.49	53.7	97.9	32.4	331	186	8.7	0.161	27.5	100.3	2.43	24	22	0.9	73.6	51.4	22	2.3	22.9	4.5	18.4	234	5.25	0
720	1	2	3	104	24	126	88	100.67	10.6	21	72.1	141	4.52	41.4	91.1	31.1	343	195	8.7	0.169	27	102.7	2.1	24	22	0.9	78.6	48	30.6	1.5	13.4	3.2	1.2	134	6.42	1
721	1	3	3	72	19	132	80	97.33	9.3	35.8	57.6	133	4.03	41.1	102.2	33	323	319	6.4	0.204	10.5	100.9	2.3	25	22	0.9	79.9	47.6	32	1.5	8.3	3.1	1.7	178	7.69	1
722	2	3	3	87	21	122	92	102	10	31.6	58	169	5.32	54.2	101.9	31.7	311	93	10.4	0.096	41.7	103.7	2.3	25	22	0.9	72	40.7	31	1.3	10.8	4	6.8	126	6.49	1
723	2	2	2	88	21	128	86	100	7.8	30.9	62.7	154	4.5	45.2	100.5	34.2	340	187	10.6	0.198	43.5	96	2.24	25	22	0.9	69.3	45.1	24.2	1.86	12.7	2.7	10	139.3	3.56	0
724	1	1	2	90	21	108	70	82.67	9.7	17.8	75	150	4.5	44.3	98.3	33.2	338	173	7.5	0.129	19	96.2	2.3	26	22	0.8	75.2	51.3	23.9	2.1	10.3	2.1	8.2	183	5.65	1
725	2	2	2	80	19	98	62	74	6.6	16	74.8	132	4.13	40.1	97.3	31.9	329	190	8.7	0.165	27.5	97.9	2.23	27	22	0.8	77.3	46.5	31	1.5	13.5	4.2	9.4	153	3.78	0
726	2	3	2	66	20	96	62	73.33	5.2	38.8	50	147	4.58	43.1	94.3	32	341	170	10.7	0.181	43	100.6	2.51	27	22	0.8	70.9	45.1	26	1.7	8.1	2.9	5.2	110	10	0
727	2	1	2	66	18	100	70	80	5.5	34.9	54.9	138	5.2	43	84	27	318	183	13	0.23	41	111.1	2.28	27	22	0.8	76.1	46.2	29.9	1.5	12.1	4.1	12.6	129	4.91	1
728	1	3	2	77	20	128	80	96	3.8	9.6	84.6	159	4.73	48.4	102.5	33.6	328	141	7.7	0.108	19.4	99.1	2.21	28	22	0.8	68	43.5	24	1.8	10.3	3.1	7.2	233	4.88	0
729	1	1	2	116	24	108	64	78.67	15.1	10.7	84.5	228	7.31	69.1	94.6	31.1	329	255	7.8	0.198	21.4	96	2.01	28	22	0.8	77.5	47.8	29.7	1.6	13.9	5.5	8.4	154	6.9	1
730	1	2	2	110	25	110	76	87.33	13.2	13	81.1	199	5.55	53.6	96.7	35.8	371	158	8.8	0.139	28.8	103.9	2.59	28	22	0.8	71.2	50.9	20.3	2.5	20.6	1.5	2	206	10.6	1
731	1	1	1	110	21	117	71	86.33	8.4	30.4	60.8	198	6.46	62.4	96.6	30.6	317	240	8.5	0.204	26.8	96.2	2.44	29	22	0.8	77.7	49.9	28	1.8	32	7.4	24.5	204	4.96	0
732	2	3	3	76	20	124	74	90.67	11.3	12.6	82.3	121	4.43	38.1	86.2	27.3	317	179	10.4	0.186	41.9	105.7	2.58	30	22	0.7	73.6	42.2	31.4	1.3	11.8	6.3	5.5	144	89.3	1
733	2	2	3	70	21	180	110	133.33	5.6	21.6	71.3	177	5.49	53.7	97.9	32.2	329	126	11.3	0.142	47.8	105.1	2.28	31	22	0.7	64.2	45.7	19	2.5	20.9	5.4	15.5	197	3.43	0
734	1	1	2	106	24	106	68	80.67	6.9	39	55.9	146	4.77	44.5	93.4	30.6	328	211	7.4	0.156	19.4	102.3	2.14	32	22	0.7	64.7	43.8	20.9	2.1	30.3	7.9	22.4	165	5.01	1
735	1	3	2	82	21	120	76	90.67	5.1	29.4	61.9	162	4.84	46.9	97	33.4	345	154	8.9	0.137	30.2	97.4	2.27	32	22	0.7	74.8	44.4	30	1.5	27.5	10.2	17.3	221	4.76	0
736	1	1	2	122	24	118	80	92.67	12.8	24.6	66.2	219	6.46	59.6	92.3	33.9	367	150	9.7	0.145	35.7	105.8	2.1	32	22	0.7	68.9	41.8	27.1	1.5	16	4.9	7	196	4.91	1
737	1	4	3	96	22	160	98	118.67	12	13.5	78.5	166	5.1	47.6	93.4	32.5	348	219	6.5	0.142	12.3	105.6	2.63	33	22	0.7	71.7	44.5	27.2	1.6	15.7	2.4	13.3	263	3.52	0
738	1	2	3	78	20	140	90	106.67	8.3	20.6	73.9	189	5.21	51.3	98.6	36.2	368	197	8.3	0.163	25.7	100.8	2.45	33	22	0.7	64.7	44.1	20.6	2.1	15.3	0.1	15.2	186	3.34	0
739	1	2	2	82	20	108	82	90.67	6.6	12.8	81.3	178	5.76	53.2	92.5	30.9	334	97	8.8	0.085	29.2	100.7	2.33	33	22	0.7	64.9	44.6	20	2.2	13.4	2.8	10.6	152	5.19	0
740	1	1	2	117	22	140	100	113.33	11.9	16.2	73.4	178	5.7	54.9	96.4	31.2	324	224	8	0.179	21.9	102	2.18	34	22	0.6	79.7	48.3	31	1.5	18.6	8.1	10.5	157	4.47	0
741	1	3	3	90	22	110	62	78	3.4	32.8	61.8	172	4.93	49.9	101.4	34.8	344	93	10.2	0.094	39.6	104.2	2.49	34	22	0.6	62.8	41.8	21	2	26.5	5.4	21.1	40	4.35	0
742	1	1	3	100	22	120	70	86.67	14.6	13.1	90.9	142	4.33	42.8	98.9	32.7	331	188	10.6	0.199	44.1	126.5	1.62	34	22	0.6	57.6	38.7	18.7	2	11.2	5.8	2.1	232	6.58	1
743	1	3	3	66	20	145	76	99	5.2	28.1	64.2	172	5.06	50.2	99.4	33.9	342	247	7.2	0.177	17.4	97.9	2.31	35	22	0.6	71	48.3	23	2.1	28.6	7.4	21.2	219	6.45	0
744	1	3	3	92	21	116	67	83.33	8.1	22.8	71.2	200	5.41	60.3	111.5	36.9	331	188	9.4	0.176	33.6	103.3	2.39	35	22	0.6	70.7	42.7	28	1.5	17.6	5.1	12.5	173	3.79	0
745	2	2	2	138	24	110	70	83.33	12.1	24.7	70.9	133	3.98	39.9	100.3	33.4	333	253	9.1	0.23	32.1	99.7	1.93	37	22	0.6	55.1	37.5	17.8	2.1	5.9	4.8	1.2	160	6.22	1
746	1	2	3	75	20	115	77	89.67	9.1	31.3	61.7	190	5.13	55.4	108	37	342	219	8.8	0.192	28.9	100.5	2.42	38	22	0.6	75.2	47.2	28	1.7	15.7	3.7	12	154	4.16	0
747	1	1	2	71	20	100	60	73.33	6.3	24.8	68.2	172	5.48	52.8	96.5	31.3	325	141	9.2	0.129	33.2	100.5	2.23	40	22	0.6	79.2	49.5	30	1.7	29.8	9.7	20.1	177	4.31	0
748	1	2	3	110	25	150	110	123.33	11.3	12.3	81.8	174	4.9	44.4	90.7	35.5	391	98	9.6	0.094	36	99.5	1	40.3	22	0.5	70.3	43.5	26.8	1.6	18.7	3.9	3.2	199	5.97	1
749	1	1	3	62	22	140	77	98	7.6	17.9	75.8	180	5.3	53.2	100.5	33.9	338	261	8.8	0.229	28.5	104.2	2.31	41	22	0.5	68	42.5	26	1.7	15.8	4.5	11.3	164	4.48	0
750	1	2	3	126	23	106	60	75.33	11.6	31	63.2	171	5.27	51.4	97.7	32.4	332	243	9.1	0.221	31.6	99.8	2.2	44	22	0.5	84	44.2	40	1.1	12.9	3.2	9.7	248	4.36	1
751	1	2	2	107	22	110	98	102	7.3	20.6	71.7	255	7.89	75.9	96.3	32.3	335	123	10.1	0.124	39.6	99.5	0.81	57	22	0.4	74.8	45	30	1.5	25.8	7.9	1.2	212.9	10.16	1
752	1	2	3	136	26	116	80	92	10.7	32.3	60.5	152	4.66	45	96.7	32.6	337	306	8.2	0.25	24.5	99	2.4	58	22	0.4	75.9	46.8	29	1.6	14.3	4.7	9.6	180	6.98	1
753	1	1	3	94	20	140	70	93.33	10.4	22.1	70	196	6.02	54.6	90.8	32.5	358	230	9.2	0.211	33	96.4	2.64	63	22	0.3	69.8	44.7	25.1	1.8	19.2	3.5	5.3	195	5.16	1
754	1	2	2	86	23	148	90	109.33	14	18.2	74	132	4.27	40.5	94.9	30.9	325	197	8.6	0.169	28.2	102.5	2.3	66.2	22	0.3	72.8	46.6	26.2	1.8	25.5	3.9	2.5	188	9.52	1
755	1	2	3	103	22	128	76	93.33	14.3	13.5	78.3	158	5.26	46	87.5	30	343	306	7.7	0.235	20.4	97.7	2.02	9	23	2.6	65.1	45.3	19.8	2.3	11	3.6	7.4	150	6.15	1
756	1	3	2	92	22	122	88	99.33	6.4	9.6	88	146	4.37	43.9	100.5	33.4	332	187	8.7	0.162	28.1	104.8	1.19	9	23	2.6	75.5	42.9	32.6	1.3	25.4	8	0.1	269	5.77	1
757	2	2	2	114	24	100	70	80	7.5	22.8	70.2	138	4.41	43.4	98.5	31.2	317	202	8.6	0.173	54.8	102.1	2.28	10	23	2.3	73	49.4	23.6	2.1	25.3	1.1	0.8	351	6.81	1
758	2	2	2	118	23	140	90	106.67	10.4	6	85.5	139	4.23	38.9	92	32.8	357	175	7.1	0.124	16	101.7	2.47	10.9	23	2.1	55	35.2	19.8	1.8	19.1	4.2	0.7	629	2.87	1
759	1	1	2	142	24	128	64	85.33	9.7	21.3	71.3	174	5.5	51.7	94.1	31.6	336	142	9.4	0.133	33.7	105.1	2.3	12	23	1.9	65	44.7	20.3	2.2	16.3	2.9	13.4	208	4.12	1
760	2	1	2	96	23	100	70	80	7.4	29.9	62.3	155	4.6	45.3	98.5	33.6	342	289	8.2	0.236	24.1	102.2	2.36	13	23	1.8	66.9	43.3	24	1.8	12	4.9	7	184	2.62	0
761	1	2	2	108	28	139	90	106.33	3.4	29	61.2	139	4.46	42	94.3	31.1	330	149	9.4	0.14	33.1	95.2	2.11	14.9	23	1.5	76	48.3	27.7	1.7	48.6	7.7	0.6	201	3.59	1
762	1	2	2	106	22	130	84	99.33	12.3	11.4	82	147	4.84	43.8	90.5	30.3	335	194	8.8	0.17	28	100.9	1.12	16	23	1.4	58.5	41.5	17	2.4	14.2	1.5	3.2	230	6.47	1
763	1	1	2	88	21	110	60	76.67	9.8	21.8	68.6	181	5.06	52.3	103.5	35.7	346	192	7.8	0.149	21.6	109.5	2.44	18	23	1.3	70.7	50.3	20	2.5	11	5.7	5.3	260	6.35	0
764	1	2	2	98	20	170	120	136.67	5.6	25.5	66.2	183	5.75	54.5	94.8	31.8	335	158	8.5	0.134	26.4	99.2	2.34	18	23	1.3	65.3	44.8	21	2.2	9.9	2.5	7.4	180	6.89	0
765	1	2	2	70	23	122	72	88.67	6.1	21.4	72.2	133	4.65	32.2	69.3	28.6	413	131	10.2	0.133	39.7	99.7	2.51	19.7	23	1.2	66.2	41.2	25	1.6	49.5	6.9	4.6	135	4.6	1
766	1	1	2	130	26	110	70	83.33	4.5	45.3	45.5	179	5.58	50	89.7	32	358	318	7.6	0.241	19.7	105	2.2	20	23	1.2	67.8	43.8	24	1.8	6.8	1.1	5.7	227	6.73	1
767	1	2	3	122	21	138	90	106	14.9	9.6	83.5	161	5.2	48.8	94	30.9	329	203	7.7	0.156	20.8	98.6	2.11	20	23	1.2	63.9	44.7	19	2.3	9.3	2.2	7.1	180	3.45	1
768	2	4	3	120	25	150	90	110	13.5	25.7	66.6	138	4.46	39.3	88.2	30.9	351	225	7.9	0.177	22.3	100.7	2.46	20	23	1.2	79.4	45.2	34.2	1.3	26.7	3.4	1.8	125	5.89	1
769	2	3	3	90	20	140	98	112	8.9	16.8	76.3	153	4.96	46.5	93.8	30.8	329	251	8.2	0.205	25.3	96.8	2.4	20	23	1.2	77.4	49	28	1.7	18.5	4.1	14.3	224	2.92	0
770	1	2	2	100	23	160	100	120	9.4	30.6	64.1	142	4.36	51.9	88.7	35.9	342	241	6.9	0.214	23.7	101.7	2.14	21	23	1.1	76.4	46.7	30	1.5	15.6	2.7	0.9	137	4.79	1
771	1	2	3	89	20	135	99	111	5.9	30.7	61.7	114	3.85	34.1	88.8	29.6	334	236	7.6	0.179	18.1	100.8	2.33	21	23	1.1	82.1	49.7	32	1.5	38	11.2	26.8	168	5.28	0
772	2	3	3	86	20	194	98	130	7.2	25.7	63.6	170	5.77	52.5	91	29.4	323	246	7.9	0.194	22.3	104.2	2.52	22	23	1	72.2	45.3	27	1.7	22.5	6.7	15.8	162	3.78	0
773	1	1	2	130	24	130	84	99.33	8.4	18.6	72.9	136	4.66	42.7	91.7	29.1	318	209	8.6	0.179	27.7	100.8	1.9	22	23	1	79	47	32	1.4	13.6	2.4	1.1	137	5.78	1
774	1	1	2	100	22	112	70	84	7.1	29.3	56.8	131	4.14	39.1	94.6	31.6	335	219	8.6	0.188	25.8	102.8	2.38	23	23	1	62.7	45.7	17	2.69	7.4	5.4	2	159	4.67	1
775	1	2	3	80	22	134	70	91.33	8.7	15.7	79.5	160	4.66	47.8	102.6	34.3	334	211	7.2	0.151	16.8	102.8	2.35	26	23	0.9	66.4	46.7	19.7	2.4	21	2.7	18.3	176	5.29	1
776	1	2	2	84	20	120	70	86.67	8.6	21.4	71	147	4	39.6	99.1	36.7	371	222	7.3	0.162	18.1	96.5	2.49	26	23	0.9	71.2	39.1	32.1	1.2	11.2	3.6	7.6	68	3.9	0
777	1	2	2	84	20	120	70	86.67	8.6	21.4	71	147	4	39.6	99.1	36.7	371	222	7.3	0.162	18.1	96.5	2.49	26	23	0.9	71.2	39.1	32.1	1.2	11.2	3.6	7.6	68	3.9	0
778	2	1	2	74	20	100	62	74.67	6.5	24.3	69.1	152	4.31	42.5	98.8	35.2	357	213	7.5	0.159	18.8	96.2	2.46	26	23	0.9	70.2	40.1	30.1	1.3	11.2	3.6	7.6	142	3.6	0
779	1	1	2	76	20	120	78	92	5.1	31.4	60.6	136	4.51	41.8	92.8	30.1	325	232	9.2	0.213	31.6	99.5	2.57	26	23	0.9	72.5	41.1	31.4	1.3	12.4	3.2	9.2	102	2.9	0
780	1	1	2	84	21	120	88	98.67	12	20.1	72.9	138	4.08	37.9	92.9	33.8	364	143	10.6	0.151	42.3	96.8	2.45	26	23	0.9	71.2	40.1	31.1	1.3	9.2	3.2	6	65	4.1	0
781	2	1	2	134	25	102	60	74	9.4	15	79.2	136	4.52	40.8	90.3	30	333	193	7.4	0.142	18	104.3	2.34	26.6	23	0.9	76.1	43	33.1	1.3	12.3	1.9	3.5	316	4.04	1
782	1	2	3	130	20	88	88	88	11	15	79.1	179	5.39	54	100.3	33.2	331	211	8.3	0.175	24.4	100.8	2.29	27	23	0.9	67.6	46.9	21	2.3	12.2	1.8	10.4	167	5.09	0
783	2	2	3	68	23	118	78	91.33	8.6	21.5	71.9	125	3.77	33.8	89.8	33.1	369	312	6.9	0.215	15.7	89.4	2.54	28	23	0.8	72	42	26	1.4	18.4	8.2	5.4	435	6.94	1
784	1	1	2	80	20	112	70	84	10.6	33	58.8	162	4.72	43	91.2	34.3	376	340	8	0.272	23.7	96.8	2.5	29	23	0.8	72.5	43.1	29.4	1.5	11.2	3.2	8	69	4.12	0
785	1	2	2	84	21	136	84	101.33	11.2	23.1	71.2	190	5.48	53.4	97.6	34.6	355	205	8.7	0.178	28.3	99.2	2.37	29	23	0.8	73.6	41.2	32.4	1.3	11.8	3.9	7.9	62	4.1	0
786	1	3	3	90	22	140	100	113.33	7.2	24.3	67.3	146	4.76	43.6	8.2	30.6	334	178	8.2	0.145	25.4	104.2	1.88	30	23	0.8	76.5	48	28.6	1.6	21.7	3.8	1.1	166	6.57	1
787	1	2	3	118	25	118	86	96.67	9.7	13.5	77.4	225	6.95	65.8	94.7	32.3	341	140	8.5	0.119	26.2	103.5	1.91	31	23	0.7	48.5	32.7	15.8	2.1	37.8	9	1	189	5.02	1
788	1	2	3	80	22	140	98	112	9.8	16.3	78.6	179	5.37	52.4	97.7	33.3	341	172	9	0.154	32	104.5	2.21	32	23	0.7	67.5	45.2	22	2	32.6	10.3	22.3	174	4.75	0
789	2	3	2	112	21	110	72	84.67	7.9	27.1	64	144	4.36	45	103.3	33	320	342	9.6	0.328	35	107	2.13	32	23	0.7	68.2	44.4	23.8	1.9	5.1	2.6	2.5	186	4.24	1
790	1	1	3	116	25	126	90	102	16.1	17.4	74.6	186	7.2	50.4	70.1	25.8	369	239	9.5	0.227	34	101.8	2.24	33.7	23	0.7	72.7	43.9	28.8	1.5	19.1	3	3.4	181	5.6	1
791	2	1	2	74	21	118	78	91.33	7.6	24.8	62.9	161	5.1	48.2	94.6	31.5	334	232	7.9	0.183	22.8	107.4	2.34	35	23	0.7	82.3	45.7	37	1.2	7.5	1.2	6.3	234	5.7	1
792	1	3	3	110	22	121	88	99	22.1	13.9	79.9	189	5.78	58.1	100.6	32.6	325	198	8.3	0.164	24.5	103.9	2.08	35	23	0.7	62.2	38.3	25	1.6	18.8	5.6	2.5	419	7.83	1
793	2	1	2	86	20	123	80	94.33	4.3	35.6	57.8	163	5.05	45.3	89.8	32.2	359	215	8.9	0.191	30.6	97.6	2.51	36	23	0.6	75	47.4	27.6	1.7	13	4.1	8.9	169	4.44	0
794	1	2	3	106	25	160	108	125.33	12	14.2	79.7	171	4.86	45.9	94.6	35.1	372	172	7.6	0.13	20.7	105	0.96	36.7	23	0.6	64.1	38.7	25.4	1.5	35.5	7.5	3	213	6.06	1
795	1	3	3	92	23	148	98	114.67	7.7	20.1	70.4	150	4.75	41.5	87.4	30.3	354	207	6.8	0.184	20.4	103.8	2.03	37.9	23	0.6	64.9	41.8	23.1	1.8	37	6.8	1.4	333	5.08	1
796	1	1	2	74	22	116	90	98.67	7.7	22.9	68.2	183	5.52	51.7	93.8	33.1	353	249	8.3	0.206	25.2	106	2.34	38	23	0.6	67.1	40.7	26.4	1.5	9.4	4.4	5	102	1.98	0
797	1	2	3	84	20	118	76	90	10.3	9	81.8	159	4.81	45.5	94.6	33	349	116	9.3	0.107	32.6	98.2	2.34	38	23	0.6	71.1	49.9	21	2.3	22.7	6.8	15.9	181	6.29	0
798	1	2	3	75	20	108	84	92	8.5	32.4	59.5	204	6.42	58.9	91.9	31.7	346	276	8.4	0.231	25.9	106.9	2.55	39	23	0.6	75.6	48.5	27	1.8	15.1	4.1	11	245	5.95	0
799	1	1	3	86	21	110	80	90	6	32.2	58.5	177	5.63	51.7	92	31.4	342	199	9.3	0.185	33.4	96	2.51	40	23	0.6	77.4	50.8	27	1.9	62.9	18.4	44.5	215	3.72	0
800	1	2	2	108	24	161	112	128.33	16.8	11.9	78.9	141	4.4	41.3	93.9	32	341	249	7.7	0.191	20.3	104.3	2.26	42	23	0.5	70.2	41.5	29	1.4	20.4	7.7	12.7	236	5.77	0
801	1	2	1	112	21	110	80	90	10.4	19.4	72.3	194	6.01	60.7	101.1	32.2	319	185	7.9	0.146	22.6	93.3	2.05	51	23	0.5	55.1	38.6	17	2.3	34.1	15.2	18.8	269	8.27	0
802	1	2	3	101	23	124	76	92	13.4	18.8	73.6	173	5.4	53.6	99.4	32	322	287	9.1	0.261	31.5	97.9	2.65	51	23	0.5	76.6	45.3	31	1.4	24.8	6.5	18.3	131	18.56	0
803	1	2	2	88	20	132	96	108	9.5	19.7	70	145	5.06	45.9	90.9	28.6	315	209	9.8	0.204	37.2	103	2.54	57	23	0.4	69.5	46.4	23.1	2	9	4.2	1.4	230	6.82	1
804	1	1	3	114	22	120	80	93.33	10.2	15.4	77	163	5.22	50.9	97.6	31.2	320	256	9.1	0.232	32.5	94.3	2.16	58	23	0.4	76.6	48.4	28	1.7	24.4	16.2	2.8	291	6.03	1
805	1	2	2	118	23	126	88	100.67	9.6	13.7	79.2	170	5.69	50.8	89.4	29.8	334	276	7.8	0.215	20.8	98.6	2.54	83	23	0.3	85.3	51.9	33	1.6	25.1	7.2	17.9	199	2.99	1
806	1	1	2	120	28	100	50	66.67	15.2	15.8	78.5	163	5.04	44.7	88.8	32.3	364	263	8.6	0.226	28.3	102.3	2.39	88	23	0.3	59.1	41.5	17.6	2.4	20.7	6.4	3.8	208	2.49	1
807	1	1	2	122	24	106	74	84.67	19	17.3	74.5	168	5.37	50.1	93.4	31.2	335	226	7.5	0.169	19.2	98.5	2.25	10	24	2.4	69.4	37.9	32	1.2	10.4	2.9	7.5	322	6.69	1
808	1	3	2	84	20	138	96	110	8.4	21.7	68.9	231	8.6	76.9	89.5	26.8	300	175	9.6	0.168	34.9	100.9	2.31	11	24	2.2	73.2	42.1	31	1.4	45.9	13.4	32.5	329	3.82	0
809	1	1	2	112	24	118	70	86	9.7	9.9	84.1	153	4.9	46.2	94.4	31.2	331	251	7.4	0.185	17.8	93.6	2.37	15	24	1.6	67.3	40.6	27	1.5	8.1	4.4	3.7	161	3.47	1
810	1	2	2	90	22	150	110	123.33	13.8	16.1	77.2	180	5.66	54.7	96.8	31.8	329	229	8.4	0.192	26.3	98.3	2.31	15	24	1.6	76.5	48.1	28.4	1.7	12.4	3.5	8.9	187	2.9	0
811	1	1	2	140	26	117	75	89	12.5	22.5	69.6	219	5.92	60	101.4	36.9	365	264	7.6	0.224	32.2	104.7	1.56	16	24	1.5	61.9	41.4	20.5	2.02	10.1	2.6	2.6	400	5.33	1
812	2	1	2	60	18	100	70	80	8.5	13.2	77.7	153	4.98	47.1	94.6	30.7	324	225	7.1	0.159	16.1	97.3	2.51	17	24	1.4	74.1	46	28.1	1.6	10.4	2.4	8	141	5.71	0
813	2	3	2	64	21	108	76	86.67	7.1	19.1	73.7	145	4.39	42.5	96.9	33	341	172	8.8	0.151	30.6	96.2	2.27	19	24	1.3	89.2	53.5	35.7	1.5	10.9	1.5	9.4	191	5.04	1
814	2	1	2	78	20	108	70	82.67	10.1	22.9	71.2	132	3.74	37.7	101	35.2	350	265	7.3	0.193	17.6	99.5	2.27	21	24	1.1	63.7	40.2	23.5	1.7	10.4	2.2	8.2	157	3.15	0
815	1	4	2	78	20	124	78	93.33	5	22	67.7	162	4.75	50.5	106.4	34.1	320	186	8.2	0.152	24.6	107.8	2.47	22	24	1.1	82.2	45.5	37	1.2	12.1	3.8	8.3	217	6.97	0
816	1	2	3	78	20	118	70	86	4.1	34.3	60	174	5.41	47.6	88	32.1	365	148	8.9	0.131	30.1	97.3	2.35	22	24	1.1	75	48	27	1.8	12.6	2.3	10.3	54	2.3	0
817	1	2	3	98	20	123	76	91.67	11.8	12.7	77.7	178	5.52	53.2	96.4	32.2	334	231	8	0.184	21.9	100	2.08	23	24	1	81.8	50.1	32	1.6	21.6	8.5	4	243	5.6	1
818	2	3	1	74	20	168	102	124	5.7	20.1	71.9	141	4.94	44.1	89.4	28.5	319	196	9.7	0.19	36.3	99.8	2.36	24	24	1	68.7	46.7	22	2.1	20.9	4	17	220	4.4	0
819	1	3	3	100	20	128	82	97.33	13.6	14.9	81	152	4.82	43.2	89.7	31.5	351	244	7.2	0.175	18.6	93.6	2.27	25	24	1	83	57.5	25.5	2.3	20.7	7.5	0.5	188	5.06	1
820	1	2	2	130	30	96	62	73.33	13.2	22.8	68.5	174	5.68	51.5	90.7	30.6	337	241	8.5	0.204	26.2	102.5	2.39	25	24	1	64	46.1	17.9	2.58	18.3	4.2	14.1	208	7.7	1
821	2	2	3	84	23	108	70	82.67	9.4	11.2	84.3	107	3.78	29.2	77.3	28.3	366	149	9.8	0.146	41.8	102.1	2.26	25.9	24	0.9	67.4	37.1	30.3	1.2	27	2.5	1.8	145	4.51	1
822	2	1	2	78	19	96	64	74.67	7.9	25.9	70	178	5.28	54.7	103.6	33.7	325	380	8	0.304	23.4	100.1	2.32	26	24	0.9	76.4	49	27	1.8	16.1	6.7	9.4	174	4.27	0
823	1	3	2	86	21	98	62	74	5.3	18.1	73.9	160	4.15	43.2	104.1	38.5	370	235	8.1	0.19	22.7	107.8	2.3	27	24	0.9	72.9	43.5	29.4	1.5	20.2	4.5	15.7	143	2.29	0
824	1	1	2	70	21	94	62	72.67	10.8	25.7	65.4	179	4.95	52.6	106.3	36.1	340	237	7.2	0.17	16.4	99.6	2.38	28	24	0.9	72.8	50.2	23	2.2	9.1	0.9	8.2	141	5.79	0
825	1	2	3	94	22	100	64	76	7	28	65	199	5.64	56.2	99.8	35.2	354	177	9	0.159	30.3	99.6	2.28	29	24	0.8	69.4	41	28.4	1.4	42.1	11.3	30.8	214	4.05	0
826	1	1	1	102	23	112	76	88	13.9	10.6	83.5	167	4.94	47.1	95.4	33.8	354	150	9.7	0.145	35.2	97.2	2.15	29	24	0.8	74.6	51	23.6	2.2	69.9	21.6	48.3	150	5.24	1
827	1	2	2	66	23	90	60	70	4.2	14.2	82.4	166	4.71	44.8	95.3	35.2	370	69	8.8	0.06	29.1	105.2	2.22	29.7	24	0.8	55.6	31.1	24.5	1.3	7.6	2.2	2.8	184	3.31	1
828	1	1	2	118	26	110	82	91.33	17.4	20.4	74.8	172	5.2	48.2	92.7	33	356	244	8.7	0.212	28.8	102	2.25	31.2	24	0.8	73.8	43.5	30.3	1.4	16.1	2.2	3.1	303	4.38	1
829	1	3	3	70	20	177	97	123.67	9.7	33.6	59.1	168	5.05	49	97.1	33.2	342	291	7.2	0.209	18.2	98.6	2.56	32	24	0.8	82	51.6	30	1.7	6.9	1.8	5.1	205	7.01	0
830	1	3	2	80	20	150	110	123.33	6.6	18.7	72.5	140	4.09	44.3	108.4	34.2	316	155	8.7	0.134	30.6	103.4	2.1	32	24	0.8	66.6	42.7	23.9	1.8	8.4	4.1	4.3	268	5.6	1
831	1	2	2	97	21	152	104	120	7.8	24.6	69.4	169	7.5	52	69.4	22.5	325	270	9.8	0.264	36.5	103.4	2.43	32	24	0.8	68.9	42.9	26	1.7	17.8	6.9	10.9	178	3.94	0
832	1	3	2	61	21	127	96	106.33	6.4	18	75.4	183	5.84	55.3	94.8	31.3	330	224	8.9	0.199	30.1	105.2	2.27	33	24	0.7	75.7	46.7	29	1.6	8.7	3.3	5.4	144	5.6	0
833	1	2	3	96	23	130	90	103.33	10.8	21.6	73.6	214	6.26	62.9	100.6	34.1	340	174	9.2	0.16	32.4	100.5	2.28	33	24	0.7	78	47.8	30	1.6	18.4	5.9	12.5	246	4.1	0
834	1	3	3	100	24	146	94	111.33	10.9	15.6	77.9	178	5.14	50.9	99.1	34.6	349	183	9.6	0.175	35.9	99.7	2.47	33	24	0.7	59.4	39.2	20.2	1.9	14	3.8	1.3	221	4.86	1
835	1	1	2	114	24	130	90	103.33	18.9	9.7	85.3	171	5.39	47.8	88.8	31.7	357	149	10.3	0.153	41.7	96.8	1.11	33.6	24	0.7	77.1	46.3	30.8	1.5	58.2	13.3	4.3	225	7.57	1
836	1	2	2	104	23	130	90	103.33	16.2	9.6	84.4	168	5.19	49.1	94.7	32.3	342	204	9.2	0.187	32.2	103.2	2.14	34.6	24	0.7	66.1	38.9	27.2	1.4	22.1	4.8	4	244	7.28	1
837	1	1	3	82	82	138	102	114	18.3	18.7	75.6	215	6.25	65.1	104.3	34.4	330	287	7.7	0.22	21.2	100.5	1.92	36	24	0.7	75.7	50.8	24.9	2	38.6	6.1	32.5	186	3.04	0
838	1	2	3	138	25	164	110	128	11.6	23.9	69.5	168	5.16	47.1	91.3	32.5	356	231	7.9	0.182	21.7	98.5	2.35	37.9	24	0.6	79.4	47.7	31.7	1.5	16.8	3.6	3.4	125	4.98	1
839	1	2	2	69	21	110	70	83.33	5.5	32.7	60.6	191	5.99	57	95.3	31.8	335	196	9.8	0.192	37.5	104.3	2.57	39	24	0.6	82	48.8	33	1.5	17.1	4.3	12.8	208	7.85	0
840	1	2	2	118	24	128	82	97.33	17.7	20.6	74.9	175	5.49	49.9	91	31.8	350	331	6.4	0.211	11.5	99.9	2.42	40	24	0.6	68.4	39.9	28.5	1.4	19.3	6.5	1.8	186	4.19	1
841	1	3	2	112	26	136	88	104	13.8	12	80.1	152	4.7	47.2	100.6	32.3	322	226	7.5	0.169	18.8	96.5	1.15	40	24	0.6	74.2	41.5	32.7	1.3	9.4	0.2	0.7	234	7.7	1
842	1	3	3	88	26	148	120	129.33	10.5	26.2	67.1	183	5.23	49.1	94	34.9	372	296	7.7	0.227	21.2	96.6	2.15	42	24	0.6	75.3	48.8	26.5	1.8	14.6	0.6	2	241	5.99	1
843	1	2	2	118	26	98	62	74	14.4	7.5	89.5	158	4.75	44.5	93.8	33.2	355	234	7.8	0.182	21.4	98.6	2.33	42	24	0.6	63.2	39.5	23.7	1.7	17.1	9.3	5.7	158	11.74	1
844	1	2	3	128	24	124	90	101.33	9.6	16.4	74	173	5.46	52	95.3	31.6	332	176	9.9	0.174	38	100.2	1.92	42	24	0.6	55	37.6	17	2.2	13.7	5.7	1.8	190.8	6.53	1
845	1	2	3	82	20	156	108	124	9.4	16	80.7	168	5.25	49.8	94.9	32	337	285	8.5	0.242	25.9	97.9	2.31	44	24	0.5	78.2	52.4	26	2	14.6	3.3	11.3	280	3.62	0
846	1	1	3	110	24	136	94	108	11.5	15.1	78	176	5.44	51.1	94.1	32.3	344	184	10.4	0.191	42	107.8	2.11	44	24	0.5	71.9	44.4	27.5	1.61	11.3	4.2	0.8	212	5.67	1
847	1	2	3	78	21	120	76	90.67	7.3	34.3	59.9	245	7.59	75.2	99.2	32.2	325	123	8.6	0.105	28	94.6	2.19	46	24	0.5	86.5	56.2	30.3	1.9	46.5	2.6	43.9	224	4.35	0
848	1	1	2	122	28	156	102	120	15.9	10.4	84.7	174	5.7	51	89.5	30.5	341	179	8.9	0.159	30.1	97.1	2.18	46.7	24	0.5	83.1	51.2	31.9	1.6	24.8	3.4	6	162	5.47	1
849	1	2	3	58	21	143	94	110.33	5.9	28.8	61.2	163	5.17	48.1	93.2	31.5	338	222	8.2	0.182	24.7	101.4	2.2	48	24	0.5	111	52.6	58	0.9	-2.4	-3.6	-2.4	330	6.5	0
850	1	2	3	102	21	160	120	133.33	12.9	26.7	62.1	211	6.14	62.3	101.6	34.3	338	297	8.3	0.246	25.1	98.3	2.45	50	24	0.5	81.8	47.8	34	1.4	17.5	4	13.4	194	3.99	0
851	2	3	2	72	21	120	80	93.33	15	18	78	158	4.55	44.8	96.2	33.4	345	245	7.2	0.105	23.5	103.4	2.34	54	24	0.4	54.8	33.4	18.5	1.5	28.4	9.4	2.4	330	6.01	1
852	1	2	3	86	20	120	84	96	9.9	21.5	71.3	170	5.2	51.2	98.5	32.6	332	164	10.1	0.165	40.8	98	2.56	69	24	0.3	73	45.4	27.6	1.6	23.6	8.2	15.4	289	6.87	0
853	1	2	3	58	21	143	94	110.33	7.8	17.6	73.7	152	4.86	45.3	93.4	31.2	335	152	9.3	0.139	34.4	101.4	2.2	4	25	6.3	80.6	50	31	1.6	33.8	6.9	26.9	320	7.69	1
854	2	1	2	62	20	110	80	90	8.4	13.4	77.9	152	5.1	48.2	94.7	29.8	315	210	8.9	0.186	29.2	107.3	2.52	10	25	2.5	95.7	46	49.7	0.9	12.9	6.2	6.7	64	3.66	0
855	2	2	2	125	25	130	90	103.33	16	9.3	85.7	155	4.82	48.9	93.2	35.2	224	224	8.9	0.23	23.4	143.5	1.15	14	25	1.8	77.6	41.2	36.4	1.7	21	9	2.2	234	5.18	1
856	2	1	2	70	20	90	50	63.33	12.7	20.5	72.8	161	5.25	50.2	95.8	30.6	320	256	7.4	0.189	16.8	101.1	2.37	15	25	1.7	79.3	46.2	33	1.4	10.9	3.2	7.8	160	4.91	0
857	1	3	2	81	20	121	89	99.67	9.2	16.9	76.8	177	4.95	51.9	105	35.7	341	174	8.4	0.146	25.1	108	2.62	17	25	1.5	52.9	35.6	17	2.1	20.4	8.4	12	33	5.19	0
858	1	1	2	74	21	126	70	88.67	13.6	11.5	82	189	5.47	52.4	95.9	34.5	360	234	9.3	0.217	34.3	102.5	2.25	17	25	1.5	78.3	49.5	29	1.7	26.9	9.6	17.3	242	5.89	0
859	1	2	3	120	28	146	94	111.33	12.3	15	78.4	123	4.05	37.4	92.5	30.3	328	278	8.7	0.241	27	98.3	2.42	18	25	1.4	66.3	35.8	31	1.2	6.7	4.1	0	210	6.77	1
860	2	2	3	78	20	100	78	85.33	7.8	21.9	71	143	4.34	41	94.5	32.9	348	177	9	0.159	30.3	104.7	2.36	18	25	1.4	75.1	39.1	36	1.1	14.3	7.5	1.8	90	5.52	1
861	1	1	2	78	20	110	78	88.67	6	33.6	60	181	5.66	56	99.1	31.9	323	225	9.7	0.218	36.2	108	2.39	18	25	1.4	64.9	44.8	20.1	2.2	29.3	6.7	22.6	181	3.99	1
862	2	1	2	88	20	106	68	80.67	7.2	27.9	64	117	3.82	37.4	98.1	30.6	312	226	6.6	0.149	13.5	110.6	2.19	19	25	1.3	62.2	38.2	24	1.6	7.3	3.3	4	144	2.94	0
863	1	2	2	80	20	140	88	105.33	11.8	21.6	73.5	178	5.27	53	100.7	33.7	335	211	7.7	0.162	19.7	99.5	2.33	19	25	1.3	66.8	46.2	21	2.3	41.5	10.2	31.3	188	4.52	0
864	1	1	2	76	20	118	64	82	5.3	38.5	55.2	158	4.75	43.4	91.4	33.2	364	171	8.2	0.14	24.7	97.9	2.43	19	25	1.3	78.6	47.9	30.7	1.6	13.6	2.7	10.9	68	2.4	0
865	2	2	2	108	21	110	70	83.33	13.4	20	50	156	5.5	41.9	96.4	35.8	372	179	7.3	0.13	16.9	100.9	2.08	20	25	1.3	61.2	38.1	19.4	1.7	7.1	5.4	3.6	444	3.51	1
866	1	1	3	110	27	164	116	132	13.8	7	88.6	155	4.8	43.2	90.1	32.2	358	174	9.3	0.161	34.7	101	0.96	22.8	25	1.1	69	43.9	25.1	1.7	33.8	7.5	7.1	170	6.23	1
867	1	1	1	72	22	108	60	76	14.5	6.7	90	162	4.86	45.5	93.8	33.3	356	250	7.5	0.187	19.8	97.2	2.48	23	25	1.1	76.7	46	30.7	1.5	16.5	6	2	190	3.56	1
868	1	2	3	90	20	186	118	140.67	10.4	10.1	84.8	216	6.73	65.4	97.3	32	330	167	8.8	0.146	28.6	95.3	2.07	23	25	1.1	75	45.6	29	1.6	47.6	16.1	31.5	391	6.51	0
869	1	2	3	102	102	120	80	93.33	15.7	17.3	75.4	150	4.97	44.7	90.1	30.1	335	173	10	0.173	39.4	102.7	2.12	23	25	1.1	79.4	45	29.4	1.5	16.8	1.9	2.3	115	5.39	1
870	2	2	2	81	25	134	88	103.33	3.2	26.5	61.5	117	3.81	32.3	84.9	30.7	362	178	7.9	0.14	21.7	105.2	2.28	23.7	25	1.1	79	39.6	39.4	1	11.9	2.7	7.8	150	2.39	1
871	2	1	2	78	22	98	78	84.67	4.6	28.6	63.2	155	4.59	44.9	98	33.7	345	273	7.5	0.204	17	109.7	2.31	24	25	1	75.3	44.8	30.5	1.5	14.9	3.1	11.8	127	2.02	0
872	2	1	2	75	22	98	56	70	9.6	25.4	67.7	174	5.12	52.8	103.2	33.9	329	241	8	0.192	22.7	100.2	2.26	24	25	1	73.6	42	32	1.3	30.4	7.9	22.5	185	5.05	0
873	1	2	2	86	22	126	70	88.67	13.7	6.5	90.6	147	5.2	44.5	85.6	28.2	330	260	8.1	0.21	23.1	97.9	2.01	24	25	1	68.9	41.8	27	1.5	57.4	24.6	32.8	392	4.24	1
874	2	1	2	124	23	92	62	72	5.7	38	50.7	135	4.9	42.4	86.7	27.5	318	298	8.5	0.253	27.4	104.6	2.33	24	25	1	80.2	50.4	29.8	1.7	8.9	1.8	7.1	145	5.57	1
875	2	2	2	86	20	120	80	93.33	12.6	22.9	69.2	142	4.33	43.7	101.1	32.7	324	217	9.6	0.208	36.7	99.1	2.42	24	25	1	80.5	47.4	33.1	1.4	10.8	3.6	7.2	185	3.04	1
876	2	2	2	86	20	120	80	93.33	8.5	23.2	69	146	4.51	45.3	100.6	32.3	322	222	9.7	0.215	36.4	97.6	2.38	24	25	1	80.5	47.4	33.1	1.4	10.8	3.6	0.1	185	3.04	1
877	2	3	3	94	22	110	76	87.33	9.8	18.6	73.9	89	4.35	29.4	67.8	20.4	302	424	7.8	0.33	20.9	111.8	1.82	25	25	1	62.1	33.8	28	1.2	4.5	3	0.8	118.2	4.41	1
878	1	1	2	78	20	150	84	106	9.4	20.1	72.2	191	5.94	56.2	94.7	32.1	339	229	8.1	0.185	23.4	99.6	2.44	25	25	1	72.6	52.3	20	2.6	17	5.7	11.2	139	6.41	0
879	1	2	2	100	23	170	86	114	6.7	33.9	60	162	5.15	50.9	98.9	31.4	318	257	8.2	0.21	25.3	99.5	2.35	26	25	1	72.5	46.3	26	1.8	12.3	3.5	2.9	45	4.25	1
880	2	1	3	136	26	120	72	88	26.4	12.7	81.8	138	5.03	39.7	79	27.4	347	406	7.9	0.32	21.6	98.9	1	26.7	25	0.9	68.3	38.7	29.6	1.3	14.5	3.5	2.5	207	6.24	1
881	2	1	2	82	23	100	70	80	4	26.4	67	150	4.28	38.9	91	35	385	162	8.4	0.136	26.7	102.1	2.79	27	25	0.9	76.9	44.9	32	1.403	13.9	1.5	2.6	163	3.67	1
882	1	2	3	96	23	122	84	96.67	7.1	21.8	71.3	191	5.4	48	88.9	35.3	397	137	9	0.123	30.4	99.2	2.07	27.3	25	0.9	72.4	43.8	28.6	1.5	25.9	8.5	10.7	437	6.93	1
883	2	2	3	70	25	124	88	100	4.4	20.6	71.2	170	5	46.3	92.8	34	367	195	8.8	0.171	29.3	93	2.33	27.9	25	0.9	69.9	39.5	30.4	1.3	22.3	4.5	8.1	249	6.8	1
884	2	4	2	126	24	120	70	86.67	8.4	19.2	74.1	168	4.88	48.8	100	34.4	344	157	8.6	0.135	27.6	96.5	2.12	28.3	25	0.9	77.5	49.2	28.3	1.7	22.9	4.9	7.8	149	6.14	1
885	2	2	2	78	20	106	84	91.33	7.4	28.1	65.5	158	4.96	48.2	97.3	31.8	327	199	8.4	0.167	26.2	100.6	2.71	30	25	0.8	78.3	45.1	33.2	1.4	15.3	3.6	11.7	3.2	5.36	0
886	2	1	3	78	22	116	76	89.33	10	35.9	57.3	144	4.43	42.1	95.2	32.5	342	267	8.5	0.226	27.9	101.5	2.27	30	25	0.8	78.7	46.9	31.8	1.4	18.7	3.7	1.3	114	4.78	1
887	2	1	2	102	22	110	70	83.33	9.7	33.7	57.1	181	5.51	52.8	95.9	32.8	342	327	8.7	0.284	28.9	96	2.45	30	25	0.8	63.2	39.8	23	1.7	4.7	2.2	2.5	212	2.88	0
888	1	2	1	84	20	120	68	85.33	12	22.5	67.6	165	4.59	48.8	106.5	35.9	338	275	8.1	0.222	24.1	100.3	2.46	31	25	0.8	83.6	51.3	32.3	1.6	45.3	9.9	35.4	78	39.6	0
889	1	1	2	84	20	96	64	74.67	8.1	25.9	65.2	165	5.05	48.3	95.7	32.6	341	203	9.7	0.196	37.5	102.9	2.29	31	25	0.8	70.9	49.8	21.1	2.4	4.5	1.7	2.8	201	3.21	0
890	2	1	3	88	24	110	70	83.33	7	36.5	65	135	4.1	41	89	31	336	204	10	0.254	41	109.2	2.34	32	25	0.8	62	39.4	23	1.7	4.8	0.4	1.4	282	5.85	1
891	1	1	2	80	21	138	90	106	8.5	18.6	74.5	147	4.79	45.6	95.2	30.6	322	233	7	0.163	14.1	96.3	2.35	33	25	0.8	60.3	43.4	17	2.6	12.6	2.2	10.4	207	2.93	0
892	1	3	2	108	23	146	98	114	8.1	13.5	82	142	4.55	45.2	92.4	33	343	178	7.2	0.149	29.1	100.6	2.1	33	25	0.8	54.1	34.6	19.5	1.8	19.5	9.3	1.5	126	5.61	1
893	2	3	2	84	21	124	84	97.33	7.5	25.7	67.5	133	4.51	45.1	100.2	29.4	294	162	9.9	0.16	39.3	100.3	2.43	33	25	0.8	57.8	41.4	16	2.5	24.8	6.7	18.1	205	8.68	0
894	1	2	2	102	22	156	80	105.33	6.8	12.8	83.2	190	5.45	57.8	106.2	34.8	328	136	10	0.136	39.4	95.8	2.85	33	25	0.8	70.6	45.5	25.1	1.81	16.4	5.6	10.9	178	3.96	0
895	2	3	2	68	21	140	100	113.33	6.9	14.3	79.7	168	5.46	50.5	92.6	30.7	332	194	9.1	0.179	30.8	97.6	2.62	34	25	0.7	71.6	43.2	28	1.5	10	3.8	6.2	204	3.24	0
896	1	2	2	108	26	190	114	139.33	7.4	24.5	68.5	177	5.76	48.2	83.8	30.7	367	121	10.1	0.122	38.6	102.9	2.26	35.2	25	0.7	83.2	48.7	34.5	1.4	21.3	7.2	22.2	259	5.12	1
897	2	2	2	82	20	128	74	92	5.6	42.5	53.3	172	5.07	47.2	93.2	33.9	364	288	7.4	0.213	18.6	100.1	2.55	36	25	0.7	75.2	46.6	28.6	1.6	1.9	1.8	0.1	178	2.05	0
898	1	2	3	100	22	212	134	160	11.1	16.2	72.2	128	4.55	39	85.8	28.1	328	191	8.7	0.166	27.8	138.8	1.66	36	25	0.7	66.3	44.6	21.7	2.06	15.8	3.4	12.4	275	6.22	1
899	1	1	2	130	20	120	84	96	9.2	25.5	68.6	205	6.21	61.2	98.6	33	334	280	7.5	0.21	18.4	99.1	2.26	38	25	0.7	70	46.7	23	2	9.1	1.7	7.4	167	3.66	0
900	1	2	3	78	19	168	120	136	4.4	27.5	63.7	215	5.82	62.7	107.8	36.9	342	152	7.8	0.118	20.8	100.9	2.37	39	25	0.6	70	44.6	25	1.8	18.2	4	14.2	151	4.11	0
901	2	2	2	72	18	90	60	70	12.1	19.8	68.9	179	5.06	50.8	100.4	35.3	352	288	7.3	0.21	16.8	97.3	2.51	42	25	0.6	77.8	49.4	28.4	1.7	15.5	2.7	12.8	225	3.34	0
902	1	3	2	108	23	90	70	76.67	13.8	10.9	81	223	6.9	68	98.6	32.3	327	95	8.9	0.084	27.8	109.2	1.66	44	25	0.6	58	35	23	1.5	70.6	1.9	3.4	218	8.23	1
903	1	2	3	80	21	132	92	105.33	11.7	12.8	79.1	161	4.94	49.4	100	32.5	325	182	8.1	0.147	24	99.8	2.44	45	25	0.6	74.4	49	25.4	1.9	10.6	0.6	10	183	5.22	1
904	1	2	3	92	21	154	110	124.67	8.8	42.1	52.9	193	6.3	60.7	96.4	30.6	317	277	8.1	0.224	23.6	99.1	2.27	49	25	0.5	76.1	50.9	25	2	10.6	1.6	8.9	168	6.05	0
905	1	2	3	130	26	130	100	110	11	16.9	77.5	137	4.67	40	85.5	29.3	342	227	9.2	0.208	32.5	100.4	2.14	51	25	0.5	70	49.7	20.3	2.45	21.1	8.2	2.3	196	6.41	1
906	1	1	2	106	23	118	72	87.33	4.8	40.7	50.2	169	4.75	45.4	95.7	35.5	372	234	8	0.187	22.7	101	2.17	51.4	25	0.5	75.2	47.8	27.4	1.7	16.8	3	5.3	174	6.91	1
907	2	2	2	120	23	94	62	72.67	9.6	14.1	80.7	160	6.04	48.2	79.9	26.4	331	248	8.8	0.218	28.8	93.3	1.91	54	25	0.5	90.7	61.6	29.1	2.1	14.7	7.4	7.3	252	3.85	1
908	1	2	3	98	25	150	112	124.67	15	20.7	71.3	154	4.82	41.7	86.6	31.9	369	282	7.4	0.208	19.5	102.7	2.23	57.8	25	0.4	72.4	45.9	26.5	1.7	21.2	3	1.3	304	5.42	1
909	1	3	2	118	22	120	90	100	4.6	29.7	63.7	166	5	52.6	105.3	33.2	315	197	8.1	0.159	22.5	99.8	2.3	59	25	0.4	59.5	39.5	20	2	8.8	3.5	5.3	220	6.18	1
910	1	2	2	92	20	126	72	90	14.2	7	89.1	184	5.51	55.1	100.1	33.3	333	280	8	0.224	23.1	91.5	2.01	77	25	0.3	74.8	51.2	23.6	2.2	14.2	2.5	11.7	90	4.31	0
911	1	1	2	90	20	104	68	80	19.5	15.9	75.6	166	5.39	48.9	90.8	30.7	339	288	9.8	0.282	37.7	102.2	2.29	5	26	5.2	73.9	45.8	28.1	1.6	6.2	2.4	3.8	174	3.53	1
912	2	2	2	70	22	120	76	90.67	6	34.9	58.7	159	5.3	48.3	91.2	30	329	352	6.8	0.239	13.2	105.3	2.44	12	26	2.2	71.9	44.9	27	1.7	18	6.3	11.6	120	2.54	0
913	1	1	2	68	20	128	84	98.67	8.9	25.6	68.5	173	5.64	52	92.3	30.6	332	370	7.7	0.284	20	101.6	2.44	15	26	1.7	76.5	48.6	28	1.7	16.8	4	12.8	252	8.6	0
914	1	1	2	100	24	120	76	90.67	4.5	27.3	66.5	123	3.71	35.4	95.6	33.1	347	267	7.5	0.2	19.7	100.9	2.54	16	26	1.6	51.2	38.2	13	2.9	19.8	6	13.8	109	8.07	0
915	1	2	2	110	25	148	98	114.67	12.3	18.3	74.7	174	5.17	48.1	93.1	33.6	361	179	9.7	0.173	37.4	104.3	2.28	17	26	1.5	71.7	43.5	28.2	1.5	31.3	4.7	0.3	121	6.82	1
916	2	1	2	72	20	120	78	92	4.9	33.8	58.6	160	4.95	46.4	93.8	32.3	344	127	10.5	0.133	42.4	65.5	4.08	19	26	1.4	78.2	45.7	32.5	1.4	16.9	2.6	14.3	153	3.54	0
917	2	1	2	120	26	110	72	84.67	13	25.9	68.2	105	4.68	30.1	64.4	22.4	348	210	11.7	0.245	49.7	95.6	2.51	21	26	1.2	87.9	52.7	35.2	1.5	31.3	6.9	6.5	270	7.5	1
918	1	3	2	53	18	156	96	116	5.4	27.7	691	182	5.26	53.1	101	34.6	342	199	7	0.139	14.7	98.4	2.2	22	26	1.2	67.7	44.6	23	1.9	18.2	5.3	12.9	144	4.81	0
919	1	1	3	138	24	24	24	24	15.6	17.4	74.3	179	5.61	52.3	93.3	31.9	342	75	8.6	0.064	28.1	113.2	1.63	22	26	1.2	74.1	52.2	21.9	2.4	19.5	7.5	5.7	153	5.36	1
920	2	2	3	84	20	120	70	86.67	9.6	7.7	89.4	158	5.42	48.4	89.3	29.1	326	212	10	0.212	38.9	102.3	2.05	22	26	1.2	74.5	42.5	32	1.3	25.5	9.5	15.9	259	3.76	0
921	1	3	2	84	21	120	84	96	6.8	28.1	66.6	162	4.83	52	107.8	33.5	311	134	7.9	0.105	22.5	98.8	2.3	23	26	1.1	69.2	46.4	23	2	25.9	7.9	18	216	3.92	0
922	2	3	2	68	20	124	68	86.67	6.1	16.3	77.7	166	5.34	49.5	92.7	31	335	238	9.5	0.226	35.3	99.7	2.29	23	26	1.1	76.4	48.2	28	1.7	16.2	3.2	13	188	4.71	0
923	2	1	2	90	21	94	62	72.67	10	15.3	77.7	87	2.42	25.2	104.5	35.9	345	263	5.7	0.149	8.2	100.4	2.35	24	26	1.1	67	40.4	26.6	1.5	35.3	9.4	25.9	390	4.82	1
924	1	1	2	92	20	124	86	98.67	5	40.1	50.4	188	5.79	55.2	95.4	32.4	340	245	7.7	0.188	20.7	103.6	2.33	24	26	1.1	73.1	51	22.1	2.3	20.7	3.9	16.8	201	4.71	1
925	1	3	2	136	25	116	78	90.67	8.9	30.4	62.8	155	5.12	48.6	89.1	32.8	253	153	7.9	0.231	32.7	102.8	1.1	25	26	1	78.4	45.9	32.5	1.3	25.6	3.7	1.8	208	6.98	1
926	2	1	2	92	20	120	80	93.33	9.1	15.5	80.5	136	4.41	42.6	96.6	30.8	319	263	8.5	0.233	28.7	100.6	2.34	25	26	1	67.1	40.8	26	1.6	18.1	5	13	165	2.72	0
927	1	2	2	74	20	150	100	116.67	8.1	12.3	82.7	162	5.07	49.6	97.9	31.9	326	139	9.3	0.129	33.7	101.7	2.22	25	26	1	65.7	42.1	24	1.8	17	6.5	10.5	242	7.54	0
928	1	2	2	102	20	90	58	68.67	13	25.5	66.8	187	5.12	54.7	106.9	36.5	341	218	7.2	0.156	16.4	105.5	2.55	26	26	1	62.2	40.2	22	1.8	24.5	7.4	17.1	195	5.07	0
929	1	2	2	72	24	102	68	79.33	8.6	13.8	81.6	166	5.17	49	94.9	32.1	338	222	8.5	0.188	27.2	105.7	2.19	26	26	1	60.3	43	17	2.5	27	8.8	18.2	155	3.76	0
930	1	1	3	114	26	140	100	113.33	6.3	8.6	86.2	226	7.26	63.7	87.8	31.1	354	116	8.2	0.095	25.6	105	2.3	28	26	0.9	71.4	48.7	22.7	2.1	15.5	3.6	4.1	212	4.15	1
931	2	2	2	124	22	168	90	116	4.1	31.4	60.2	135	4.77	42.3	88.7	28.3	319	258	8.2	0.211	23.5	106.9	2.63	28	26	0.9	71	43	28	1.5	28	10.5	17.5	171	3.83	0
932	1	2	3	110	23	118	88	98	9.1	15.5	78.7	143	4.55	45.8	100.7	31.4	312	218	10.4	0.226	41.2	100.1	2.28	36	26	0.7	74.1	42.3	32	1.3	14.5	5.7	8.8	185	4.3	1
933	1	2	3	70	20	114	74	87.33	5	51.4	38.6	174	5.57	52.1	93.7	31.2	333	232	8.3	0.192	24.7	106.2	2.25	37	26	0.7	79.2	49.9	29	1.7	23.6	8.2	15.4	196	6	0
934	1	2	3	96	21	178	124	142	8.8	19.8	73	187	5.79	55.2	95.4	32.2	338	237	8.2	0.194	23.9	94.5	2.45	39	26	0.7	84.9	53.6	31	1.7	23.5	4.9	18.6	171	2.99	1
935	1	2	2	102	23	122	84	96.67	9.8	31.5	61.2	207	6.24	63	101.1	33.1	328	213	8.8	0.187	29.1	103.3	2.47	41	26	0.6	77.5	48.1	29	1.6	30.1	6.2	23.9	144	7.28	0
936	2	2	3	80	20	110	76	87.33	10.5	18.6	74.7	160	5.18	49.2	95	30.8	325	205	8.8	0.18	28.4	98.3	2.34	42	26	0.6	59	42.3	17	2.4	19.8	5.4	14.4	155	3.93	0
937	1	1	3	118	23	118	70	86	12.5	28.1	63.1	165	5.35	51.1	95.7	30.8	322	342	7.3	0.249	18.3	98.2	2.29	43	26	0.6	75.7	49.7	26	1.9	15.7	4.9	10.8	218	5.37	1
938	1	2	2	95	20	120	80	93.33	7	26	66.6	192	5.69	58.3	102.5	33.7	329	174	9.9	0.172	37.9	103.7	2.42	43	26	0.6	66.7	41	26	1.6	12.2	3.4	8.8	169	7.07	0
939	1	1	3	110	22	134	84	100.67	20	18.4	74.6	185	6.06	57	94.1	30.5	324	297	8.1	0.24	23.4	95.5	2.32	45	26	0.6	74.8	49.7	25	2	16.5	3.6	12.9	226	3.95	1
940	1	1	2	94	22	124	82	96	16.2	23.6	68.1	171	5.5	49.1	89.4	31	348	226	7.8	0.176	20.8	104.7	2.23	50	26	0.5	64.5	42.2	22.3	1.9	12.9	2.7	2.9	184	6.86	1
941	1	2	3	126	24	126	86	99.33	16	23.8	68.7	135	4.02	39.4	98.2	33.5	342	263	8.7	0.228	26.3	81.4	2.49	51	26	0.5	63.2	39.9	23	1.7	16.5	5.7	1.8	142	5.33	1
942	2	3	3	78	20	130	80	96.67	22.7	13.9	79.6	170	5.19	50.7	97.8	32.7	335	169	9.2	0.155	31.1	96	2.28	55	26	0.5	76.5	43.7	33	1.3	15.3	3.9	11.4	216	7.57	1
943	1	1	3	84	22	129	86	100.33	9.7	23.3	67.8	212	6.18	62.8	101.7	34.3	337	135	9.6	0.129	34.9	104.3	2.26	61	26	0.4	72	46.4	26	1.8	28.2	11.3	16.9	319	3.82	0
944	1	2	3	80	25	122	82	95.33	18.1	34	69.7	153	4.6	46.9	88	33.1	437	250	13.8	0.14	22.5	97.8	2.48	79	26	0.3	65.5	53.6	17.4	1.7	22.7	5	2.3	149	4.1	1
945	1	2	2	78	20	118	74	88.67	7.6	31.8	62.1	167	5.3	49	92.6	31.5	340	246	8.4	0.206	25.7	107.8	2.28	9	27	3	64.6	32	32.6	1	12.6	2.9	9.7	263	4.02	0
946	1	1	1	68	20	104	62	76	8.6	19	74.5	146	4.5	42.1	93.6	32.4	346	210	7.9	0.165	22.1	98.1	2.41	16	27	1.7	69.2	42.5	26.7	1.6	12.5	3.9	8.6	193	3.46	1
947	1	4	2	76	21	125	74	91	6.1	30.6	57.8	182	5.85	57.5	98.4	31.1	316	229	7.3	0.167	17.4	100.3	2.26	19	27	1.4	70.6	48	23	2.1	15.4	3.8	11.6	458	8.37	0
948	1	1	2	86	25	112	78	89.33	7.1	34.6	55.7	166	5.32	47.8	90	31.2	347	290	6.8	0.197	13.5	104	2.22	20.2	27	1.3	80.6	49.5	31.1	1.6	25.6	6.9	1.8	177	4.74	1
949	1	1	2	86	22	118	82	94	5.8	30.6	60.8	159	4.92	46.7	95	32.3	340	185	8.7	0.16	28.5	97.8	2.54	21	27	1.3	73.5	51.2	22.3	2.3	10.1	0.2	9.9	169	3.93	1
950	2	1	2	120	20	90	54	66	2.1	27.1	64.3	113	5.4	39	72	21	292	184	11	0.21	35	101.2	2.23	22	27	1.2	68.5	41.9	26.6	1.6	5	0.8	4.2	54	88.7	0
951	1	3	3	89	21	120	90	100	4.7	26.8	65.3	149	4.5	45.7	101.6	33.1	326	348	7.2	0.25	17.2	106.3	2.36	23	27	1.2	76.7	47.8	29	1.7	23.8	7.1	16.7	260	4.31	0
952	2	1	2	77	19	108	70	82.67	9.2	19.5	72.1	155	4.68	46	98.4	33.1	336	315	7.7	0.242	19.4	101.4	2.28	24	27	1.1	80	50.7	29.3	1.7	18.6	5.5	13.1	183	6.01	0
953	1	2	2	70	20	110	90	96.67	7.9	26.7	65.3	175	5.35	49.8	93.1	32.7	351	284	7.1	0.201	14.9	99.9	2.18	25	27	1.1	76.7	48.6	28.1	1.7	27.1	5.6	21.5	161	4.18	0
954	2	1	2	82	22	100	62	74.67	13.4	13.6	77.7	137	4.81	40.9	85.2	28.4	334	192	8.7	0.167	28.4	87.7	2.15	25	27	1.1	86.3	45.6	41	1.1	19.6	8.3	11.3	186	3.24	0
955	1	2	2	86	20	114	82	92.67	7.5	9.1	86.6	165	5.3	45.7	98	25.9	359	235	6.9	0.08	15	102.1	2.21	26	27	1	85.1	48.3	36.8	1.3	14.3	4.8	9.5	66.4	3.5	0
956	1	2	2	110	24	184	140	154.67	10.8	17.1	75.6	143	4.26	44.5	104.5	33.5	321	141	9.7	0.136	37	121.7	2.08	26	27	1	75.3	38.5	36.8	1	12.5	5.4	3.1	216	7.2	1
957	1	3	2	84	24	150	78	102	8.8	29.8	62.8	134	4.2	39.2	93.4	31.9	341	126	7.3	0.091	18.7	91.2	2.25	28.4	27	1	84.6	53.2	31.4	1.7	67.9	14.7	0.7	266	3.83	1
958	2	1	2	78	20	124	80	94.67	5.2	33.8	56.7	132	3.93	38.9	99	33.5	339	149	6.7	0.099	14.3	104.5	2.28	31	27	0.9	69.5	44.3	25	1.8	17.8	4.8	13	160	1.69	0
959	1	2	2	86	21	110	84	92.67	5.8	29	62.9	162	5.26	46.1	87.8	30.7	351	203	8.6	0.174	28.1	97.5	2.4	32	27	0.8	69.8	42.7	27.1	1.6	14.6	2.8	11.8	56	2.4	0
960	2	3	3	108	20	155	100	118.33	6.9	30	61	150	4.65	44.7	96.2	32.2	335	321	8.7	0.279	28.2	100.2	2.37	32	27	0.8	73.2	46.4	27	1.7	19.1	5.1	14	219	2.91	1
961	2	2	3	124	21	124	90	101.33	13	11.7	83.1	155	4.7	47.4	100.9	32.9	327	304	9	0.273	30.4	99.3	2.61	32	27	0.8	79.4	53.5	25.9	2.1	15.8	1.7	14.1	189	3.53	0
962	1	3	2	102	24	136	92	106.67	11.9	13.5	78.7	153	4.73	47	99.5	32.3	325	132	11.3	0.149	50	99.7	2.54	33	27	0.8	62.3	40	22.3	1.8	10.2	2.3	7.9	232	7.19	0
963	2	1	2	70	18	90	60	70	8.7	30.1	65.1	152	4.73	47.1	99.6	32.1	322	186	8.8	0.163	28.7	102.9	2.17	34	27	0.8	64.2	39.7	25	1.6	3.6	1.1	2.5	123	6	0
964	1	2	2	98	21	128	72	90.67	5.6	42.8	47.3	218	6.49	67.9	104.7	33.5	321	175	7.7	0.134	20.6	102	2.27	35	27	0.8	73.4	44.4	29	1.5	9.5	3.4	6.2	180	3.26	0
965	2	1	3	106	24	98	68	78	23	19.7	73.7	174	4.89	44.5	91.2	35.5	391	255	8.6	0.219	28	90.2	2.21	37.5	27	0.7	66.4	37	29.4	1.3	18.3	2.9	4.6	217	6.79	1
966	1	2	2	84	20	126	84	98	6.9	31.2	64.6	197	6.07	59.7	98.4	32.4	329	210	9.4	0.197	34.2	101.6	2.44	38	27	0.7	79.8	49.9	29.9	1.7	20.2	3.1	17.1	183	4.78	0
967	1	1	3	70	20	124	70	88	17.8	12.5	83	157	4.98	46.8	94.1	31.5	335	123	10.9	0.134	46.5	104	2.46	39	27	0.7	69.5	48	21.5	2.2	9.6	2.4	7.2	166	3.84	0
968	1	3	3	102	22	101	87	91.67	8.4	19.1	75.4	152	4.47	44.5	99.7	34	341	162	8.8	0.142	28.6	102.3	2.23	40	27	0.7	78.6	45.1	34	1.3	38.2	10.8	27.4	239	4.94	1
969	1	1	3	60	20	118	68	84.67	11.2	19.2	74.9	182	5.8	55.1	95	31.3	330	224	9.3	0.208	32.6	99.3	2.14	43	27	0.6	90.1	55.8	34.3	1.6	13.6	4.3	9.3	280	4.65	0
970	1	2	2	98	20	114	78	90	13.5	10.5	85	206	6.41	62.6	97.8	32.1	329	156	9.8	0.152	37.8	97.3	2.31	43	27	0.6	75.1	47.4	28	1.7	33.5	8.3	25.3	221	11.17	0
971	1	2	2	66	20	112	67	82	4.9	42.4	51.3	171	5.17	49.4	95.7	33	346	177	10.1	0.178	39.1	99.8	2.48	43	27	0.6	71.4	45.5	26	1.8	24.8	8.4	16.4	173	7.17	0
972	1	1	2	72	20	120	80	93.33	12.5	23	67.4	169	5.16	50.2	97.3	32.7	336	145	11.2	0.162	49.6	98.9	2.25	45	27	0.6	72.1	44.5	28	1.6	14.7	5.1	9.5	152	4.75	1
973	2	1	2	84	21	112	62	78.67	12	15.6	74.9	133	4.04	39.1	96.8	32.9	340	308	6.9	0.212	14.9	104.7	2.34	46	27	0.6	67.6	40.1	27	1.5	22.4	11.3	11	234	2.87	0
974	1	3	3	120	24	132	91	104.67	15.9	11.7	80.7	164	5.25	50.3	95.9	31.2	326	220	9.1	0.2	32	100.5	2.33	55	27	0.5	63.2	40.4	23	1.8	10.9	3.7	7.1	145	7.1	1
975	1	2	2	142	26	116	76	89.33	14.6	15.9	76.1	212	6.44	59.3	92.1	32.9	357	167	9.2	0.153	33.1	100.1	2.29	56	27	0.5	70	39.6	30.4	1.3	20.6	6.2	0.6	233	11.81	1
976	2	3	2	108	21	124	76	92	18.4	18.9	77	154	4.78	43.4	90.9	32.2	354	349	7.3	0.254	17	99.1	2.4	58	27	0.5	69.6	44	25.6	1.7	11.1	2.2	1.9	329	5.67	1
977	1	2	3	98	23	144	88	106.67	8.8	15.3	78.3	179	5.26	49.6	94.3	34	360	279	8.6	0.239	28	100.1	2.26	85	27	0.3	74	44.2	29.8	1.5	11.6	2.1	9.5	201	5	1
978	1	1	2	80	20	132	100	110.67	4.9	36.1	55.9	172	6.06	53.8	88.8	28.3	319	308	7.5	0.231	18.8	96.7	2.5	15	28	1.9	81.8	49.2	33	1.5	12.9	5.4	7.5	142	4.95	0
979	2	2	2	90	20	121	68	85.67	13.9	6.5	89.3	143	4.57	42.4	92.9	31.2	337	192	8.3	0.159	25.5	102.7	2.21	19	28	1.5	61.1	36	25	1.4	15.6	5.1	10.4	283	3.15	0
980	1	3	2	78	20	160	100	120	5.5	37.2	53	164	5.55	51.5	92.9	29.5	318	214	8.8	0.188	29.4	94.4	2.5	20	28	1.4	82.3	47.7	34.6	1.4	17.7	4.4	13.3	214	4.52	0
981	1	1	2	100	21	136	98	110.67	8.1	44.1	48	171	8.29	54.9	66.3	20.6	311	247	9.4	0.232	35.9	103.6	2.63	20	28	1.4	82.4	49.6	33	1.5	30.4	9.1	21.3	187	3.64	0
982	2	3	2	112	22	164	100	121.33	8.8	12.1	83	141	4.56	43.6	95.7	30.9	323	156	8.3	0.129	24.4	101.1	2.25	27	28	1	66.7	41.9	25	1.7	8.2	3	5.3	216	4.14	0
983	1	3	3	60	21	110	88	95.33	8.7	20.4	70.4	165	4.93	49.8	101.1	33.4	331	184	10.3	0.189	40.2	100.8	2.27	28	28	1	73.9	42.8	31	1.4	13	3.6	9.4	254	3.19	0
984	1	4	2	70	21	130	80	96.67	12.5	9.3	86.3	183	6.04	53.2	88.1	30.2	343	253	7.8	0.197	21.1	101.7	2.12	30	28	0.9	79.4	43.4	36	1.2	28.6	2.4	1.6	136	6.45	1
985	1	1	2	88	21	138	78	98	6.4	35.4	53.1	163	5.08	49.6	97.8	32	328	254	7.6	0.193	19.8	98.5	2.4	34	28	0.8	61	43.6	17	2.5	24.4	6.1	18.3	207	4.23	0
986	1	3	3	126	26	110	70	83.33	10.2	20.7	72.3	158	5.56	52.6	91	31.4	336	126	9.1	0.179	35.2	101.7	2.1	34	28	0.8	79.4	50.6	28.8	1.7	35.6	4.9	3.4	134	5.82	1
987	2	2	2	66	21	102	64	76.67	8.6	30	61.3	139	4.87	45.3	93.2	28.5	320	284	8.5	0.241	27.1	96.8	2.66	36	28	0.8	65.7	36.8	29	1.3	7.6	2.9	4.7	164	5.02	0
988	1	3	3	89	21	140	98	112	10.7	9	86.2	173	5.55	51.8	93.4	31.1	333	192	8.8	0.168	27.2	100.5	2.25	36	28	0.8	68.2	42.3	26	1.6	35.4	12.1	23.3	255	5.34	0
989	1	3	3	88	22	140	88	105.33	8.8	24.9	5.7	151	5.3	47.9	90.5	28.4	315	183	10	0.183	37.4	99.8	1.86	37	28	0.8	72	51	21	2.4	13.3	6.1	2.6	261	5.67	1
990	2	2	2	96	22	130	90	103.33	7.3	18.7	76.3	139	4.85	40.6	83.8	28.6	342	213	7.5	0.159	18.9	96.8	2.57	40	28	0.7	79.9	49.3	30.6	1.6	16.9	2.7	1.3	197	5.64	1
991	1	1	2	92	21	108	70	82.67	7.9	26.3	63.1	160	5.07	46.5	91.8	31.5	344	195	10.1	0.196	40.3	102.1	2.24	40	28	0.7	75.2	45.4	29.8	1.5	8.4	0.2	8.2	71	105.1	1
992	2	2	2	84	21	100	60	73.33	5.9	36.1	54.9	165	5.09	51.2	100.6	32.4	322	337	7.6	0.256	20.6	98	2.55	43	28	0.7	86	50	36	1.4	9.1	3.7	5.5	176	6.17	0
993	1	2	3	102	26	130	110	116.67	5	27.3	62.8	177	5.62	55	97.9	31.4	321	101	9.2	0.192	33.7	105.7	1.85	43	28	0.7	54.4	36.2	18	2	17.2	5.6	2.3	194.7	4.48	1
994	1	2	2	88	22	153	91	111.67	8.7	27.4	67.3	214	6.47	60.8	94	33	351	228	8.1	0.184	23.4	102.1	2.39	44	28	0.6	71	43	28	1.5	32.7	9.7	23	188	5.22	0
995	1	1	1	132	28	130	90	103.33	9.2	20	71.5	160	5.22	48.9	93.8	30.6	327	127	11	0.139	46.9	126.6	1.79	44	28	0.6	58.8	37.3	21.5	1.7	16.7	2.3	2.6	260	6.88	1
996	2	1	1	108	19	88	62	70.67	9.2	23.4	69.2	154	4.87	46.8	96.1	31.6	329	466	7	0.326	14.8	100.2	2.35	45	28	0.6	84.8	49	36	1.4	19.5	9.9	9.6	132	3.91	0
997	2	1	3	92	21	120	80	93.33	10.7	14.9	79.1	132	3.72	38.9	104.7	35.4	339	149	9.5	0.141	35.1	104.2	1.63	51	28	0.5	71.4	40.6	31	1.3	14.7	4.2	10.5	157	1.7	0
998	1	2	2	90	23	120	90	100	14.3	15.9	80	130	4.25	45.7	98	34.9	362	130	6.9	0.086	15	104.6	2.53	58	28	0.5	59	40.1	18.9	2.1	21.4	5.9	8.4	135	6.21	1
999	1	1	3	134	22	94	82	86	14.9	23.6	70.2	163	7.68	52	67.8	21.2	313	249	9.5	0.236	34.9	95.1	2.31	70	28	0.4	79	54.6	24.5	2.23	28.2	8.6	19.6	189	2.84	0
1000	1	2	2	72	20	130	80	96.67	5.6	44.2	50.2	173	5.5	51.1	93	31.4	338	259	7.2	0.186	16.2	103	2.38	12	29	2.4	70.2	50.4	20	2.5	17.6	5	12.6	219	4.07	0
1001	2	3	2	70	20	100	60	73.33	3.3	36.7	55.1	61	3.28	21	64.2	18.5	290	137	10.7	0.146	44.6	105.8	2.53	14	29	2.1	79	47.9	31	1.5	25.3	7.7	17.6	195	6.83	0
1002	2	1	2	68	18	108	64	78.67	16.8	11.1	84.3	152	4.93	46	93.4	30.8	330	256	6.9	0.176	14.7	100.9	2.3	21	29	1.4	83.7	49	34.7	1.4	17.1	3.7	13.4	156	4.57	0
1003	2	1	1	87	20	88	56	66.67	6.5	47.1	47	150	4.78	44.6	93.5	31.3	336	205	8.1	0.166	23.1	111.2	2.44	22	29	1.3	74.4	45.8	29	1.6	14.2	3	11.2	135	4.52	0
1004	2	2	2	76	26	120	90	100	7.1	15.7	79.1	123	4.02	32.5	81	30.5	378	257	8.3	0.213	26.4	91.5	2.43	24.4	29	1.2	65.1	40.5	24.6	1.6	63.6	5.4	1.1	153	3.02	1
1005	1	2	3	96	20	167	110	129	6.6	26.5	68.8	249	8.71	78.9	90.6	28.5	315	138	8.9	0.122	30.3	105.4	2.28	26	29	1.1	61.4	39.4	22	1.8	33.7	8.6	25.1	325	3.68	0
1006	1	3	2	64	20	98	72	80.67	6.6	16.7	77.2	181	5.56	54.7	98.5	32.5	330	200	8.3	0.166	25.4	96.3	2.56	28	29	1	75.9	46.1	30	1.5	26.5	8.8	17.6	211	5.42	0
1007	1	3	2	62	21	112	84	93.33	6.2	23.4	68.7	197	6.4	60.2	94.1	30.7	327	150	9	0.135	32.2	99.4	2.41	28	29	1	76.8	45.3	31	1.4	15.4	4.4	11	192	7.23	0
1008	1	2	2	140	25	166	92	116.67	17.9	11.8	78.5	172	5.5	50.9	92.6	31.2	337	290	6.8	0.197	14.9	103.1	2.1	35	29	0.8	70.8	45.1	26	1.8	18.6	5.2	3.8	229	7	1
1009	1	1	2	100	21	128	64	85.33	11.5	17.5	75.2	173	5.19	49.9	96.3	33.3	346	199	8.7	0.173	28.2	104.1	2.39	38	29	0.8	66.1	44	22	2	11.6	3.6	8	310	5	0
1010	1	2	3	80	20	128	92	104	7.4	33.4	57	182	5.73	55.5	96.9	31.7	327	196	9.2	0.18	32.4	101.5	2.48	38	29	0.8	78.3	50.7	27.6	1.8	10.7	3.5	7.2	206	6.24	0
1011	1	1	3	108	24	112	88	96	9.2	18.2	77	157	4.84	46.6	96.3	32.4	336	156	9.5	0.148	34.4	104.1	2.28	40	29	0.7	83.6	49.5	34.1	1.5	14.1	1.6	12.5	170	5.77	1
1012	1	3	3	110	26	110	70	83.33	9.4	14.3	76.5	138	4.14	40.5	97.9	33.3	340	155	9.5	0.147	36	98.2	2.15	41.2	29	0.7	75.1	49.7	25.4	2	79.7	14.2	1.8	255	5.52	1
1013	1	3	2	62	21	120	86	97.33	8.8	15	81.7	248	7.09	67.7	95.6	34.9	366	138	8.3	0.144	24.7	97	2.67	43	29	0.7	75.4	41.5	33.9	1.2	23.4	0.6	22.8	186	4.47	0
1014	2	3	3	74	20	132	88	102.67	8.9	23.9	68.4	153	4.77	44.6	93.7	32	343	297	7.1	0.21	16.4	107	2.49	44	29	0.7	78	44.3	34	1.3	29	9.2	19.8	174	2.83	0
1015	2	2	3	96	22	110	68	82	7.8	29.3	64.6	138	3.84	41	106.9	35.9	336	319	8.2	0.261	25.2	100.2	2.38	47	29	0.6	74.8	47.4	27	1.7	12.7	3.9	8.8	226	5.85	1
1016	1	2	2	102	22	118	84	95.33	12.8	24.2	67	149	5.03	46.6	92.8	29.6	319	184	8.8	0.161	29.1	101	2.25	55.5	29	0.5	71.6	45.6	26.4	1.8	26.4	2.4	3.8	281	6.55	1
1017	2	2	3	100	24	126	72	90	7.9	16.8	77.7	131	4.1	40.2	98.1	31.9	325	118	10.4	0.122	41.9	97.5	2.36	56.8	29	0.5	81.6	48.9	32.7	1.5	32.8	6.2	2.1	226	5.84	1
1018	1	1	2	58	20	110	70	83.33	7.4	24.6	69.6	192	6.16	57.7	93.8	31.1	332	225	8.3	0.186	25.1	104.1	2.5	63	29	0.5	80.1	49.9	30	1.7	24.6	8.2	16.5	197	4.86	0
1019	1	3	2	108	22	150	100	116.67	7.9	20.4	73.4	136	5.12	45.7	89.2	31.1	340	214	7.9	0.2	31.8	108.9	2.29	65	29	0.4	74.1	49.6	24.5	2.02	30.8	8.4	9.5	295	6.01	1
1020	1	2	2	88	20	110	76	87.33	13.2	8.3	86.5	189	6.07	55.9	92.1	31.1	338	320	8.1	0.259	24.3	96.1	2.09	73	29	0.4	76.2	48.2	28	1.7	30.3	7.4	22.9	164	6.13	1
1021	2	1	2	84	19	98	60	72.67	4.2	39	48.9	162	5.38	50.4	93.7	30.1	321	296	6.7	0.198	13.1	103.4	2.36	13	30	2.3	81.4	53.7	28	1.9	7.3	2.1	5.3	119	3.43	0
1022	1	2	2	76	22	110	80	90	7.9	17.1	77.5	175	5.01	50.3	100.5	34.9	347	207	8.1	0.167	22.2	104.1	2.5	18	30	1.7	65.3	44.3	21	2.1	31.9	10.4	21.5	294	5.29	0
1023	2	2	3	68	22	138	80	99.33	5.3	33.6	60.2	152	4.53	42.3	93.5	33.5	359	185	9.1	0.168	32.1	111.5	2.24	22	30	1.4	79	47.9	31.1	1.5	15.3	2.6	12.7	244	5.06	0
1024	1	3	2	98	24	164	108	126.67	5.9	31	63.4	181	5.29	52.7	99.7	34.2	343	274	8.2	0.224	22.4	116.9	2.42	25	30	1.2	66.5	44.3	22.2	2	8.1	2.1	0.1	240	7.61	1
1025	1	3	2	58	18	178	104	128.67	7.8	19.7	71.6	167	5.27	50.2	95.3	31.6	332	241	7.6	0.183	20.7	107.9	2.46	26	30	1.2	79	47.5	32	1.5	21.5	6.1	15.3	313	5.48	0
1026	1	2	2	76	20	118	72	87.33	9.7	20.5	69.3	159	4.85	49.1	101.4	32.7	323	119	9.3	0.11	34.8	104.2	1.06	28	30	1.1	80.4	49.7	30.7	1.6	29.4	4.7	2.3	191	5.79	1
1027	1	1	2	144	26	128	84	98.67	17.3	10.1	84.7	158	4.41	42.3	96	35.8	373	232	7.3	0.169	18.2	99.6	2.26	29	30	1	62.8	37.7	25.1	1.5	8.8	3.2	3.5	276	3.49	1
1028	2	2	2	86	22	118	78	91.33	4.8	32.9	58.5	142	4.24	38.8	91.7	33.4	365	214	7.5	0.16	19.2	104.7	2.59	32	30	0.9	67.8	41.5	26.3	1.6	8.7	4.3	4.4	185	5.46	1
1029	1	1	3	79	26	97	85	89	15.1	33.7	65.9	180	5.4	40.8	95.9	31.3	403	161	13.8	0.19	43.2	104.6	2.1	34	30	0.9	64.7	37.8	17	1.4	11.9	5.1	2.8	57	3	1
1030	1	2	2	70	20	160	100	120	5	23	69.3	165	5.24	51.1	97.6	31.4	322	194	7.8	0.151	21.5	101	2.26	35	30	0.9	80.7	46	35	1.3	28	6.8	21.3	181	6.46	0
1031	2	3	2	110	22	136	78	97.33	15.8	19.2	75.9	60	3.44	22.1	64.4	17.4	271	495	7.8	0.386	21.5	97.1	2.2	36	30	0.8	62.5	40.6	22	1.9	16.4	4.4	12	226	6.99	1
1032	2	3	3	102	24	146	92	110	13.2	14.2	80.9	194	4.94	41.3	83.8	28.7	343	206	10.5	0.216	42.5	102.6	2.1	45	30	0.7	62.1	39.6	22.5	1.8	33.5	12.8	0.1	154	3.64	1
1033	2	3	3	101	23	159	98	118.33	6.1	30.3	63.5	163	5.35	50	93.5	30.4	326	216	9.3	0.2	32.7	105	2.07	46	30	0.7	83	48.7	34	1.4	14.2	3.9	10.3	251	4.58	0
1034	1	3	3	102	23	154	110	124.67	8.9	16.8	76.7	180	5.35	54.3	101.5	33.6	331	237	8.6	0.203	28	99.6	2.47	56	30	0.5	69.4	41.8	28	1.5	10.5	4.4	6.1	232	4.95	0
1035	2	3	3	98	24	146	96	112.67	10.8	23.3	69.4	153	4.67	43.4	93	32.7	352	270	7.1	0.191	16.7	103.1	2.52	57	30	0.5	75.6	43.8	31.8	1.4	21.1	4.5	1.1	239	3.28	1
1036	1	1	2	86	23	118	80	92.67	13.3	11.5	85.4	180	5.99	51	85.3	30	352	188	9.3	0.174	33.1	100.4	2.06	58	30	0.5	65.1	43.3	21.8	2	28.8	8.3	0.6	222	3.62	1
1037	2	2	3	70	21	142	88	106	14.6	23.2	70.7	139	4.54	41.7	91.9	30.6	333	243	7.7	0.187	21.9	93.3	2.46	59	30	0.5	73.2	45.4	27.8	1.6	6.8	0.3	2.5	203	3.95	1
1038	1	2	2	82	23	120	80	93.33	3.2	26	65.5	231	6.09	61.2	100.5	37.9	377	111	9.3	0.103	32.8	102.6	2.44	60.5	30	0.5	55.1	38	17.1	38	28	5	4.1	273	5.04	1
1039	1	2	2	104	26	130	86	100.67	11.1	8.5	86.9	174	5.45	49.5	91	31.9	351	137	10.2	0.139	39.5	89.5	2.15	63.9	30	0.5	76.5	50.6	25.9	2	26.6	4.2	3.6	237	5.26	1
1040	1	3	3	80	21	112	86	94.67	6.3	22.7	65.4	206	5.82	62.2	107	35.3	331	227	8	0.181	23.8	137.1	1.77	75	30	0.4	67.1	40.1	27	1.5	16.6	2.8	4.3	235	4.52	1
1041	1	1	2	68	22	106	148	134	14.5	24	67.4	189	5.98	55.5	92.9	31.6	340	169	9.4	0.158	33	100.8	2.29	92.4	30	0.3	75.6	39.9	35.7	1.1	21.6	5	4.4	581	5.45	1
1042	1	2	2	88	22	128	80	96	6.8	29.4	57.4	181	5.93	58.6	98.9	30.5	308	144	8.9	0.128	29	95	2.14	18	31	1.7	48.2	34	14	2.4	27.9	13.9	14	279	5.97	0
1043	1	3	3	78	20	128	74	92	8.7	21	66.1	174	5.26	52.5	99.9	33	331	246	6.4	0.157	11.9	95.2	2.37	26	31	1.2	66.7	42	25	1.7	28.1	9.2	18.9	152	8.47	0
1044	2	2	3	110	32	112	86	94.67	11.7	16.5	77.9	164	5.2	49.8	95.8	31.5	329	189	9.1	0.171	32.6	109.2	2.04	26	31	1.2	71.2	48.3	22.9	2.11	9.7	1.1	8.4	474	3.49	1
1045	1	1	2	76	20	97	59	71.67	10.2	25.6	70.6	169	5.07	50.3	99.3	33.3	335	260	8.5	0.221	26.6	97.2	2.39	29	31	1.1	73.9	43.1	31	1.4	11.2	3.1	8.1	203	3.33	0
1046	2	1	2	102	24	100	80	86.67	10.4	28.7	63.5	152	4.75	47.1	99.2	32	322	227	8.1	0.183	23	99.7	2.51	32	31	1	68.7	38.8	30	1.3	4.7	2	2.7	211	1.58	0
1047	1	3	3	100	21	114	64	80.67	12.9	12.3	81.1	175	5.71	55	96.4	30.6	318	267	8.1	0.216	24.5	105.3	2.3	37	31	0.8	68.3	44.5	24	1.9	19.8	5.2	14.6	201	4.92	0
1048	1	2	3	62	22	122	100	107.33	5.2	34.7	60.6	176	5.06	47.8	94.6	34.7	368	252	8.4	0.211	27	99.2	2.63	40	31	0.8	72.2	49.5	22.7	2.2	34.1	6.9	27.2	171	3.44	0
1049	1	2	3	103	20	142	97	112	13.5	12.8	79.7	189	5.69	58.4	102.8	33.2	323	220	7.8	0.171	21.5	100.5	2.25	41	31	0.8	75.3	53.9	21.4	2.5	33.5	6.8	26.7	204	6.03	0
1050	1	1	2	114	22	110	82	91.33	6.2	27.3	62.8	191	6.16	59.4	96.5	31	321	250	6.6	0.165	12.1	100.5	2.25	46	31	0.7	75.4	51.4	24	2.1	10	2.9	7	159	4.24	1
1051	1	1	3	124	24	136	102	113.33	14.3	19.3	70.7	177	5.64	52.4	93	31.3	337	202	7.9	0.159	22.1	103.5	2.39	51	31	0.6	80.6	47.6	33	1.4	17.1	5.2	11.9	186	4.49	1
1052	2	2	3	72	21	100	64	76	12.2	14.5	78.6	121	3.91	36.6	93.7	30.9	330	310	7.1	0.22	15.7	98.5	2.22	52	31	0.6	72.7	42	31	1.4	9.8	3.6	6.2	226	3.53	1
1053	1	1	2	78	22	120	80	93.33	9.2	30.4	61	165	6.64	51.4	77.5	24.8	321	239	8.8	0.21	28.7	99.6	2.36	54	31	0.6	75.9	49.6	26	1.9	10.4	3.6	4.4	163.1	5.24	1
1054	1	1	3	84	24	126	84	98	8.9	25.6	69.4	214	6.26	62.4	99.7	34.1	342	274	8.7	0.238	28.2	98.3	2.25	89	31	0.3	74.8	48.6	26	1.9	13.5	3.3	10.2	245	3.86	0
1055	1	1	3	118	24	128	100	109.33	12.8	27.7	65.8	165	5.01	50.4	100.7	32.9	327	317	7.3	0.231	17.3	104.6	2.34	92	31	0.3	82.1	48.6	34	1.4	10.8	2.9	7.9	223	7.56	1
1056	1	2	3	88	22	116	74	88	4.1	13.2	76.6	168	5.15	48.7	94.6	32.6	344	134	9	0.12	31.5	94	1.77	23	32	1.4	60.5	38.7	21.8	1.8	42	15.3	1.5	288	6.78	1
1057	2	3	2	82	20	132	84	100	9.1	16.1	74.9	159	4.95	46.9	94.8	32.1	339	241	8.1	0.195	24	112.5	2.46	26	32	1.2	85.7	46.9	39	1.2	16.7	2.7	14.1	204	4.91	0
1058	1	1	3	107	23	105	80	88.33	14	22.5	69.3	123	4.8	44.5	91.7	33	402	289	8.4	0.22	38.7	105.2	2.5	29	32	1.1	68.6	38.6	16.1	1.8	17	3.6	2.9	171	2.7	1
1059	2	1	2	105	22	92	74	80	7.6	37.9	54.5	168	5.16	50.3	97.6	32.5	333	227	8.9	0.202	30.4	101	2.26	30	32	1.1	66.9	44.7	22	2	23.3	8.5	14.9	153	4.05	0
1060	1	3	3	106	19	140	80	100	14.7	29.9	58.6	132	4.4	50.8	91.9	29.1	358	128	11.6	0.17	36.7	104.6	2.11	35	32	0.9	61.5	45.2	18.8	1.3	15.6	4	8.2	66	7.4	1
1061	1	3	3	84	19	148	110	122.67	11.1	38.6	53	197	5.81	58.3	100.5	33.9	337	323	8	0.258	23.1	102.6	2.55	36	32	0.9	84.3	52.2	32	1.6	16.1	4.5	11.6	156	6.08	0
1062	1	2	3	62	21	150	110	123.33	7.8	22.6	69.2	186	5.33	55.8	104.8	34.8	333	234	6.8	0.159	13.6	101.7	2.55	38	32	0.8	73.5	39.8	33.7	1.2	23.8	7.9	15.9	312	7.2	0
1063	1	2	3	112	24	104	62	76	19.7	10.4	83.6	183	5.48	53.2	97.2	33.3	343	256	8.5	0.217	26	97.9	2.34	38	32	0.8	78.4	45.2	33.2	1.3	13.6	5.6	1.4	169	4.36	1
1064	1	2	3	100	22	124	86	98.67	12.7	21.4	71.9	149	6.28	48.2	76.8	23.7	309	232	7.8	0.18	21.2	99.7	2.32	48	32	0.7	65.8	43.9	22	2	21.7	5.6	16.1	152	3.81	1
1065	1	2	2	110	23	118	74	88.67	7.3	30.4	62.4	165	5.1	50.7	99.5	32.3	325	230	8.9	0.204	30.4	102.3	2.15	49	32	0.7	72.8	45.6	27	1.7	12.1	2.9	9.2	213	4.81	1
1066	1	2	3	84	21	130	80	96.67	7.2	31.2	59.8	209	5.8	60.5	104.4	36	345	222	8.3	0.184	24.5	98.5	2.36	53	32	0.6	86.1	50.4	36	1.4	16.4	3.8	12.6	209	7.15	0
1067	1	3	2	112	28	136	90	105.33	15.5	10.1	84.9	171	4.72	46.7	99	36.2	366	140	9.6	0.134	35.7	97.4	2.46	53	32	0.6	73.4	43.3	30.1	1.4	14.5	2.1	2	267	6.31	1
1068	1	1	3	86	21	112	78	89.33	5.7	35.2	56.1	174	5.54	50	90.4	31.4	348	262	8.7	0.227	27.7	108.5	2.16	59	32	0.5	76.7	44.1	32.6	1.4	12.2	0.8	11.4	194	5.22	0
1069	1	1	3	110	22	142	94	110	6.3	34.7	58.2	167	5.15	51.1	99.4	32.4	326	227	9.1	0.206	31.4	100.5	2.21	79	32	0.4	69.9	42.6	27	1.6	12.1	5.1	7	183	4.4	1
1070	1	1	2	102	32	122	86	98	5.9	12.2	84.2	172	5.22	48.2	92.5	32.9	356	141	7.9	0.111	21.7	93	1.69	16	33	2.1	75.4	47.1	28	1.7	18.8	7.8	9.2	408	6.64	1
1071	2	2	2	102	21	124	70	88	11	15.1	80.8	180	5.85	54.4	93.1	30.7	330	219	9.4	0.205	33.5	96.5	2.26	17	33	1.9	78.5	49.1	29.4	1.7	35.6	7.5	1.9	225	5.2	1
1072	2	1	2	100	20	108	76	86.67	6.8	9.6	80.4	197	5.62	57.8	102.9	35	240	184	7.6	0.139	20.7	103	1.97	18	33	1.8	83.2	52	31.2	1.7	9.4	4.4	5.3	298	3.79	1
1073	1	3	2	78	21	110	78	88.67	18	13	81.6	161	4.83	49.4	102.4	33.3	325	339	7.3	0.247	17.9	97.8	2.24	21	33	1.6	69.6	46.3	23.3	2	22.2	6.2	16	204	4.21	0
1074	1	1	3	126	25	124	80	94.67	19.1	10.5	82.7	165	5.99	53	88.5	27.5	311	336	7.4	0.248	18.8	101.6	1.1	23.3	33	1.4	86.3	46.3	26.2	1.6	32.3	7.1	3.9	263	4.8	1
1075	1	2	2	90	20	126	70	88.67	5.7	37.3	55.1	171	5.08	52.8	104.1	33.6	323	276	8.5	0.234	26.4	100.7	2.45	36	33	0.9	70.8	48.1	23	2.1	10.3	2.6	7.7	243	4.37	0
1076	1	2	2	93	20	253	140	177.67	5	23.2	69.9	155	4.17	45.6	109.5	37.1	339	130	10.4	0.135	41.8	105.8	2.2	52	33	0.6	63.7	42.3	21	2	25.5	8.8	16.7	206	4.85	0
1077	1	2	3	92	21	148	100	116	9.5	21.1	71	197	6.12	58.2	95.1	32.1	338	210	8.7	0.182	28.3	103.3	2.34	66	33	0.5	75.1	47.6	28	1.7	27.8	11.3	16.5	160	6.44	0
1078	1	2	2	92	21	128	90	102.67	10.8	30.7	62.7	214	5.37	57.5	107.1	39.8	372	222	8.5	0.188	26.3	104.9	2.7	75	33	0.4	66.4	38.3	28.1	1.4	36.8	9.3	27.5	238	3.82	0
1079	1	1	3	110	28	130	86	100.67	20.2	11.8	82.4	166	5.46	49.5	90.7	30.4	335	207	8.4	0.173	26.9	91.5	1	22.9	33.1	1.4	68.4	40.1	28.3	1.4	31.9	7	1.1	312	6.3	1
1080	1	1	2	118	21	96	62	73.33	6	12.1	80.9	155	4.95	47.8	96.7	31.3	324	240	7.6	0.182	19.2	100.2	2.19	23	34	1.5	83.2	44.1	39.1	1.13	6.7	2.3	4.4	516.8	2.96	1
1081	2	3	3	65	20	130	94	106	15	15.7	76	124	4.07	38.1	93.8	30.4	325	196	93.8	0.199	39.8	113.2	2.09	33	34	1	81.7	52	29.7	1.8	7.9	4.3	0.7	545	13.7	1
1082	1	2	2	80	21	118	90	99.33	4.8	15.9	79.9	240	6.91	70.2	101.7	34.7	341	96	9.4	0.09	33.5	99.8	2.16	42	34	0.8	59.1	38.1	21	1.8	21.3	6.1	15.2	294	5.67	0
1083	2	2	2	110	24	144	98	113.33	8.9	19.1	75.2	76	3.66	23.2	63.6	20.7	327	376	7.9	0.297	23.2	101.3	2.21	49.3	34	0.7	68.4	40.5	27.9	1.5	19.8	4	4.4	211	4.68	1
1084	1	3	3	57	19	165	107	126.33	9.4	15.1	78.1	174	8.42	57.3	68.1	20.6	303	122	9	0.109	34.7	106.3	2.45	50	34	0.7	74.9	44.9	30	1.5	33	11.3	21.7	336	4.14	0
1085	1	1	3	111	25	105	81	89	7.4	27.7	79	132	4	52.8	97.3	34	355	100	10.9	0.14	29.1	103.7	2.49	70	34	0.5	61.2	42.5	19.6	1.5	13.4	5.4	4.7	87	4.9	1
1086	1	3	2	140	30	118	82	94	23.5	9.5	84.6	162	4.7	52.4	111.7	34.4	309	139	10	0.139	38.1	107	2.39	79	34	0.4	50.3	34.8	15.5	2.25	13.1	2	0.7	301	9.48	1
1087	1	2	3	128	26	106	70	82	14.9	16.9	74.2	167	5.32	48.4	91	31.3	345	233	7.5	0.174	18.4	95	0.97	101.7	34	0.3	70.7	39.9	30.8	1.3	27	10.9	27.3	219	7.36	1
1088	1	1	3	120	23	150	90	110	14.5	16	78.2	178	5.56	49.9	89.8	32	356	338	8.1	0.273	23.2	101.5	2.51	106	34	0.3	88.5	50	38.5	1.3	16.9	6	4.9	259	3.51	1
1089	1	3	2	56	19	120	70	86.67	13.2	16.5	76.9	174	5.34	55.3	103.6	32.5	314	205	8.3	0.17	25.1	100.5	2.22	19	35	1.8	76.4	47.1	29.3	1.6	38.4	5.5	32.9	222	5.96	0
1090	1	2	2	102	22	124	86	98.67	11.9	11.4	82.8	171	5.5	52.6	95.7	31	325	139	8.9	0.123	31.2	98	2.41	21	35	1.7	70.3	43	27	1.6	14.1	3.5	10.6	156	2.88	0
1091	2	1	2	80	20	110	60	76.67	9.1	21.6	72.7	170	5.23	53	101.4	32.5	320	214	8.6	0.184	26.9	99.2	2.46	24	35	1.5	72.5	40.1	32.4	1.2	13.1	2.9	10.2	146	4.1	0
1092	1	3	2	80	22	140	80	100	5.9	21.2	67	181	5.71	54.9	96.3	31.6	329	149	8.3	0.123	25.2	101.2	2.43	32	35	1.1	67.9	48.6	19.3	2.52	13.2	3.1	10.1	150.1	3.94	0
1093	1	2	3	116	26	99	83	88.33	12.4	27.2	72.2	142	4.1	45.4	90.7	31.1	335	273	13	0.14	40.9	101.7	2.24	33	35	1.1	64.3	51.4	16.4	1.8	12.9	4.4	6.1	187	3.9	1
1094	2	1	2	66	21	102	64	76.67	11.2	13.8	78.2	138	4.6	40.8	88.8	30	338	253	8.3	0.209	25.1	100.1	2.44	36	35	1	72.7	45.2	27	1.6	12.5	3.9	8.5	124	4.54	1
1095	1	1	3	100	20	112	98	102.67	8.5	21.5	70.5	164	5.28	49.1	93	31	334	258	9.5	0.245	33.8	101	2.47	48	35	0.7	97.3	60.2	37	1.6	22.3	5.8	16.5	331	4.17	0
1096	1	2	3	102	24	130	80	96.67	15.2	12.8	79.1	151	4.6	40.6	88.4	32.8	371	250	8.3	0.207	25.7	91.4	2.22	57.8	35	0.6	79.5	45.6	33.9	1.3	20.6	2.6	8.7	288	3.56	1
1097	1	1	3	83	23	118	66	83.33	9.3	30.3	54.7	125	5.1	40.3	91.6	28.9	341	189	9.3	0.25	25.6	106	2.46	59	35	0.6	61.6	35.2	18.3	1.8	21.9	5.4	8.8	183	4.1	1
1098	1	2	3	90	22	118	92	100.67	5.6	39.7	53	208	6.04	55.6	92.1	34.4	374	223	8	0.178	23	106.5	1.01	64	35	0.5	82.4	57.3	25.1	2.3	18.4	1.2	17.2	317	2.32	1
1099	2	3	3	84	24	130	70	90	4.4	12.7	83.4	83	4.12	26	63.3	20.1	319	175	9.4	0.164	36.3	104.6	2.27	75.4	35	0.5	73.1	40.4	32.7	1.2	14	3	6.1	184	4.16	1
1100	1	1	3	114	24	140	80	100	7.2	21.3	68.7	149	4.92	47.5	96.6	30.2	313	288	7.2	0.207	16.7	103.2	2.21	82	35	0.4	71.6	46.2	25	1.8	7.7	2.6	1.6	219	3.59	1
1101	1	2	2	128	24	150	90	110	7	17.9	73.6	168	4.73	45.6	96.5	35.5	368	144	7.7	0.11	20.9	100.6	1.07	20.2	35.3	1.7	68.2	46	22.2	2.1	32.5	13	8.6	528	4.52	1
1102	1	1	2	114	25	112	78	89.33	7.8	17.9	77.8	165	4.7	43.6	92.9	35.1	378	107	10.1	0.108	39.3	96.5	1.1	21.3	36	1.7	56.7	3.87	18	2.1	38.1	8	1.7	239	7.24	1
1103	1	3	1	104	24	118	64	82	8.9	12.3	82.7	131	4.18	38.7	92.6	31.3	338	184	7.7	0.141	21.6	100.7	1.08	24	36	1.5	63.7	38.2	25.5	1.5	19.4	1.8	1	210	5.6	1
1104	1	2	2	128	24	110	70	83.33	12.7	19.8	73.4	189	5.82	53.7	92.3	32.4	351	239	8.4	0.2	25.9	106.6	0.99	30.8	36	1.2	63.4	38.5	24.9	1.5	30.1	1	0.7	174	6.66	1
1105	1	3	3	74	20	140	86	104	3.6	25.9	69	136	3.72	41.1	110.7	36.5	330	167	8.9	0.148	29.4	106.6	2.42	33	36	1.1	78.1	43.1	35	1.2	14	6.3	7.7	226	5.94	0
1106	1	2	2	94	20	130	90	103.33	9	38.1	52	140	4.48	42.2	94.4	31.2	331	242	7.8	0.266	17.8	98	2.6	38	36	0.9	77.5	42	36	1.2	6.4	1.8	4.6	224	3.5	0
1107	1	3	2	117	23	136	90	105.33	11.5	15.8	77	102	4.05	32.7	80.9	25.1	311	287	8.5	0.243	24.7	106.6	2.35	39	36	0.9	67.5	39.2	28	1.4	9.6	3.1	6.5	219	4.81	1
1108	1	3	2	76	20	128	88	101.33	6.9	33.4	58.7	180	5.88	55.6	94.6	30.6	323	226	8	0.18	22.5	112.4	2.18	42	36	0.9	85.9	49.3	36.6	1.3	19.8	2.5	17.3	218	5.52	0
1109	1	2	3	108	20	107	68	81	8.6	27.5	63.1	127	5.55	39.9	71.9	22.8	318	193	9.5	0.183	37.2	97.7	2.41	46	36	0.8	65	43.3	22	2	25.2	7.1	18.1	259	5.99	0
1110	1	2	2	59	21	132	84	100	2	31.4	64.9	182	5.37	55.3	103	33.8	329	169	8.4	0.141	26.7	99.2	2.26	47	36	0.8	65.6	41	25	1.7	6	1.5	4.5	194	4.57	0
1111	1	3	3	126	23	136	90	105.33	6.6	19.9	71.8	182	5.28	54.3	102.9	34.4	335	150	9.5	0.142	35.5	98.8	2.27	49	36	0.7	65.9	39.1	26.1	1.5	37.7	18.6	19.1	316	6.52	0
1112	2	1	2	80	23	100	64	76	7.1	16.8	74.7	101	4.09	29.6	72.4	24.6	341	255	9.6	0.244	35.9	104.1	2.48	58	36	0.6	67.3	41.7	25.6	1.6	16.1	3.8	2.6	221	4.05	1
1113	1	2	2	102	20	160	108	125.33	12	19.1	74.8	191	6.06	55.5	91.7	31.5	344	232	8.4	0.194	25.9	105.5	2.54	59	36	0.6	69.4	42.9	27	1.6	10.5	2.9	7.6	179	9.15	1
1114	1	2	3	100	28	128	82	97.33	12.7	7.1	87.1	150	4.92	44.3	90.1	30.4	338	187	9.1	0.17	31.3	96	2.07	103.7	36	0.3	82.2	52.8	29.4	1.8	35.5	6.7	1.5	247	8.4	1
1115	1	1	2	144	28	114	80	91.33	11.8	19.2	73	164	5.67	51.3	90.5	28.9	319	206	9.2	0.189	33.3	99.3	1.17	23.2	36.2	1.6	71.3	47.5	23.8	2	33.1	6.8	3.8	276	4.22	1
1116	2	2	2	76	20	108	64	78.67	11.7	14.9	78.7	104	5.08	35.8	70.6	20.4	290	419	8.4	0.351	26	108.7	2.65	33	37	1.1	76.7	49	28	1.8	11.9	3.6	8.3	235	5.43	0
1117	1	2	3	80	20	105	60	75	6.75	23.6	64.7	143	4.51	42.7	94.7	31.8	336	356	8.1	0.288	13.8	100.2	2.44	34	37	1.1	58.3	37.6	21	1.8	21.3	7.4	13.9	570	4.41	0
1118	1	2	3	104	22	172	108	129.33	3.7	13.1	81.8	155	4.6	16	100.2	33.6	336	173	7.7	0.133	21.1	89.4	2.3	36	37	1	78.7	50.2	28.5	1.8	16.4	5.3	0.7	264	4.68	1
1119	1	3	2	120	21	118	78	91.33	28	8.4	85.5	190	5.44	56.1	103.3	34.9	338	291	8	0.232	21.8	100.8	2.28	43	37	0.9	66.2	42.5	24	1.8	8.1	1.8	6.3	199	9.87	0
1120	2	1	2	78	20	110	60	76.67	9.3	17.7	75.2	158	5.17	46.3	89.7	30.5	341	279	8.5	0.237	26.2	97.5	2.39	51	37	0.7	75.8	40.7	35	1.2	17.4	6.4	11	166	4.8	0
1121	1	2	3	114	20	138	99	112	8	20.8	70.4	160	5.21	48.2	92.6	30.7	331	152	9.3	0.141	32.4	155.1	1.78	51	37	0.7	78.8	52	26.8	1.9	20.6	10.9	1.1	169	5.73	1
1122	1	1	3	116	26	138	90	106	14.9	21.4	73	178	5.92	50.9	86.1	30	349	270	8.1	0.218	23.2	100.4	2.45	61	37	0.6	57	41.2	15.8	2.6	17.3	5.5	1	192	3.28	1
1123	1	1	3	100	22	132	98	109.33	12.7	14.8	78.2	177	5.6	51.8	92.6	31.6	341	215	9.3	0.199	33.7	94	1.98	63	37	0.6	87.3	56.9	30.4	1.9	29.8	7.9	21.9	157	6.07	1
1124	2	1	2	102	23	130	88	102	4.1	32.5	58.6	129	4.21	37.6	89.5	30.6	343	145	7.7	0.111	21.8	98.1	2.16	68.2	37	0.5	62	39.5	22.5	1.8	12.9	1.9	2.1	206	2.95	1
1125	1	2	2	88	20	100	72	81.33	9	32.6	60.6	193	5.71	59.6	104.4	33.8	323	125	10.6	0.132	44	104.2	2.42	74	37	0.5	86.4	54	32	1.7	17.3	4.1	13.2	199	4.27	0
1126	1	2	3	68	21	122	86	98	10.3	18.7	73.2	177	5.26	53.5	101.8	33.6	330	96	10.5	0.1	42.4	107	2.03	92	37	0.4	85.6	59.1	26.5	2.2	29.7	8	21.7	162	5.67	0
1127	2	3	3	78	20	120	80	93.33	15.3	15.5	65.2	132	4.85	41.9	86.4	27.2	315	427	8.3	0.354	26	93.2	2.25	18	38	2.1	81.5	47.5	34	1.4	39.7	18.5	21.2	510	4.84	0
1128	1	1	3	120	34	114	70	84.67	25	18.3	74.4	162	5.27	47.3	89.8	30.7	342	258	8.2	0.211	23.9	88	2.3	26	38	1.5	76.5	41	36	1.2	25.7	15.1	15.7	338	9.26	1
1129	1	1	2	76	20	150	90	110	16.6	6.4	88.7	169	5.21	50.8	97.6	32.4	332	270	6.9	0.186	14.7	97.7	2.13	27	38	1.4	71.2	49.5	22	2.3	22.3	7.4	14.9	144	3.76	0
1130	1	2	3	130	26	120	70	86.67	15.7	20.7	70.5	173	5.86	53.5	91.4	29.5	323	248	8.7	0.215	28.4	97.5	2.37	28	38	1.4	77	43.9	33	1.3	12.9	3.8	9.1	185	4.3	1
1131	1	2	3	130	26	120	70	86.67	15.7	20.7	70.5	173	5.86	53.5	91.4	29.5	323	248	8.7	0.215	28.4	97.5	2.37	28	38	1.4	77	43.9	33	1.3	12.9	3.8	2.4	185	4.3	1
1132	2	4	2	90	22	120	60	80	4.5	22.2	68	99	3.28	32.5	99.2	30.1	304	174	7.6	0.132	20.1	100.5	1.96	40	38	1	78.4	48	30.4	1.5	20.3	1.9	2.4	192	3.21	1
1133	1	2	3	118	24	110	70	83.33	9.5	16.9	77.1	163	4.19	46.6	111.4	38.9	349	206	8.9	0.183	29.6	99.5	2.39	43	38	0.9	65.8	40.1	26	1.6	24.6	8.1	16.5	151	3.9	1
1134	1	2	2	74	26	116	82	93.33	4.6	16.9	76.9	113	4.1	34.8	85	27.5	324	159	8.4	0.133	26	97.5	2.3	44.7	38	0.9	66.7	42.9	23.8	1.8	48.2	14.7	1.4	207	2.89	1
1135	1	2	2	90	90	100	64	76	11.1	16.8	76.3	245	7.28	76.3	104.9	33.6	321	234	7.5	0.175	18.5	97.9	2.21	45	38	0.8	64.3	40.6	24	1.7	42.2	15.9	26.3	11	5.71	0
1136	2	1	3	130	24	120	80	93.33	9.2	26	70	150	4.65	50	92.4	28.3	310	99	9	0.083	26.6	103.5	2.05	50	38	0.8	82.7	46.8	36	1.3	15	5	7.3	300	2.19	1
1137	1	1	3	80	21	118	78	91.33	4.6	20.8	72.1	211	6.15	63.7	103.6	34.3	331	127	9.5	0.12	34.2	98.9	1.43	52	38	0.7	88.2	54.6	33.6	1.6	25.2	8.6	16.6	241	4.41	0
1138	1	3	3	108	22	108	70	82.67	6.6	28.1	63	148	6.12	48.6	79.5	24.1	304	215	9.8	0.21	36.6	111.9	2.22	54	38	0.7	79.9	53.8	26.1	2.1	11.9	2.7	9.2	248	6.54	1
1139	1	1	2	136	25	116	78	90.67	10.2	29.3	64.5	209	6.3	56.8	90.3	33.1	367	248	8	0.198	22.6	102.3	2.34	70.6	38	0.5	79.1	44	35.1	1.3	9.1	3.7	13.1	268	4.6	1
1140	1	1	2	105	24	113	60	77.67	20.6	13.7	81.6	209	6.2	59.3	95.7	33.7	352	271	9	0.243	30.9	98.5	2.4	82	38	0.5	74.3	47.8	27	1.8	14.7	4.3	10.5	248	6.38	0
1141	1	3	2	86	25	124	90	101.33	11.5	12.3	80.5	170	5.05	49.4	98	33.6	344	350	7.4	0.259	18.6	96.8	2.13	94	38	0.4	76.8	45	32	1.4	19.6	4.3	15.3	217	3.97	0
1142	2	2	2	122	25	160	92	114.67	14.6	15.4	80	148	4.84	45.1	93.2	30.5	328	353	6.8	0.24	13.5	103.2	1.07	8.6	39	4.5	63.2	35.2	28	1.3	25	10	5.96	221	6.32	1
1143	2	1	3	86	20	102	78	86	7.7	21.6	68.7	147	4.7	43.4	92.4	31.2	338	273	8.1	0.221	24.1	101.7	2.44	12	39	3.3	84.2	52.7	31	1.7	24.5	7.3	17.2	220	2.86	0
1144	1	2	3	96	21	136	86	102.67	10.7	7.6	86.8	242	8.18	75.1	91.9	29.5	322	200	9	0.00098	32.4	98	1.12	28	39	1.4	56.6	36.4	20.2	1.8	11.3	3.4	2.5	501	10.39	1
1145	1	1	2	104	24	122	70	87.33	17	70	88.3	180	5.62	52.7	93.9	32	341	225	8.4	0.189	25.2	98.6	2.06	58	39	0.7	68.2	48.5	19.7	2.5	22.6	7.6	15	207	3.74	1
1146	1	2	2	102	21	130	78	95.33	13.2	14.2	79.1	186	5.82	55.8	95.9	31.9	333	208	8.3	0.172	24.9	101.3	2.26	60	39	0.7	80.9	49.4	32	1.6	46.5	14.5	32	172	4.11	0
1147	1	1	3	100	20	152	110	124	12.6	23.2	72	205	6.25	59.7	95.6	32.8	343	331	6.7	0.221	14.4	99.5	2.45	69	39	0.6	82.5	53.1	29	1.8	11.3	3.5	7.8	294	5.31	0
1148	1	1	3	120	26	126	84	98	14.5	17	72.9	190	5.96	54.5	91.6	31.8	348	174	9.7	0.168	37.5	104.4	2.49	76	39	0.5	68.4	44.8	23.6	1.9	12.4	3.3	1.7	278	4.55	1
1149	2	3	3	126	25	180	108	132	9.6	7.9	71.4	141	3.99	39.9	100	35.3	353	248	7.2	0.178	16.9	102	1.08	84.9	39	0.5	73.5	43.9	29.6	1.5	23.3	2.7	1.9	186	4.69	1
1150	1	1	3	86	20	118	72	87.33	12.3	17.8	77.7	194	6.2	59	95.3	31.2	328	277	8.1	0.224	23.3	99.6	2.3	87	39	0.4	72.8	50.4	22.4	2.3	13	0.4	12.6	288	5.03	0
1151	1	2	3	124	22	110	70	83.33	8.1	29.4	63.1	208	6.81	57.4	84.4	30.5	362	257	8.5	0.218	28.1	95.5	2.6	6	40	6.7	74.5	49.9	25	2	3.8	1.2	2.6	374	7.57	0
1152	1	1	2	95	20	116	78	90.67	10.5	9.8	86.8	175	5.76	53.6	93.1	30.3	326	287	7.4	0.212	18.9	100.2	2.37	14	40	2.9	73.8	50.8	23	2.2	17.6	3.5	14.1	138	6.2	0
1153	1	3	2	92	24	138	108	118	7	39.5	53.2	162	5.1	45.5	89.4	31.7	356	236	8	188	23	105.3	2.35	23	40	1.7	84.1	49.4	34.7	1.4	24.9	4.7	20.2	214	4.25	0
1154	1	2	3	82	20	128	84	98.67	7.1	39	54.6	178	5.35	53.3	99.7	33.2	333	224	7.6	0.17	19	99.2	2.52	61	40	0.7	77.9	54.6	23.3	2.3	34.1	9.2	24.9	234	6.73	0
1155	2	4	3	100	24	146	118	127.33	5.5	24.1	68	170	4.88	51.9	106.5	34.8	327	186	9.2	0.171	31.9	106.4	0.94	64.1	40	0.6	73.4	38.1	35.3	1.1	48.2	17	4	372	5.42	1
1156	1	1	3	99	19	120	80	93.33	7.5	25.5	66.7	198	5.78	59.2	102.5	34.2	334	276	8.3	0.229	26.1	100.3	2.36	75	40	0.5	83.6	49.3	34	1.4	26.5	7.4	19	161	4.55	0
1157	1	2	2	86	21	130	80	96.67	13.9	10.2	85.5	205	5.62	38.9	98.9	35	354	179	9.4	0.165	34.5	97.3	2.51	81	40	0.5	81	49.6	31.4	1.6	27.7	1.9	25.8	198	5.55	0
1158	2	1	2	70	21	126	80	95.33	21.1	11.9	82.5	138	4.86	44.8	92.3	28.3	308	253	9.5	0.24	34.5	108	2.54	18	41	2.3	77	46.1	31	1.5	12.2	5.5	6.6	133	2.1	0
1159	1	1	2	116	25	128	74	92	3.6	13.1	84.5	151	4.32	39.7	92.1	34.9	380	42	9.9	0.041	40.7	102.6	1.11	50.7	41	0.8	58.2	39.5	18.7	2.1	20.2	4.2	4.3	249	3.69	1
1160	1	2	3	104	25	106	79	88	13.3	31.8	58.5	148	4.3	49	99	28.4	430	288	8.2	0.24	31.1	108.5	2.45	62	41	0.7	68.9	42.7	19.8	1.6	16.2	6.2	6.7	158	6.4	1
1161	1	2	2	124	124	104	68	80	11	18.7	72.6	152	4.42	44.9	101.7	34.3	338	235	8.6	0.202	27.1	105.9	1.91	72	41	0.6	56.9	35.3	22	1.6	22.3	10.1	1.1	174.9	5.89	1
1162	1	2	3	113	23	108	62	77.33	9.5	12.7	80.9	155	4.7	41.2	87.7	32.9	376	164	8.9	0.145	30.5	95.6	2.48	85	41	0.5	55.1	37.4	17.7	2.1	28.4	12.1	16.3	334	4.1	1
1163	1	2	3	70	20	130	70	90	11.4	10.3	84.8	197	6.14	59.2	96.5	32	332	211	8.5	0.179	25.8	100.9	2.48	21	42	2	68.3	47.1	21.2	2.2	5.3	1.8	3.5	259	3.61	0
1164	1	3	3	102	22	173	133	146.33	9.3	18.6	73.9	198	6.56	61.7	94.2	30.1	320	104	10.5	0.109	43.1	107	2.4	46	42	0.9	73.2	39.3	33.9	1.16	31.7	16.8	18.4	281	5.96	1
1165	1	2	2	110	20	136	92	106.67	11.8	22.5	69.5	187	5.38	54.2	100.9	34.7	345	342	6.7	0.229	13.7	98.3	2.14	47	42	0.9	85.3	50.2	35	1.4	17	4.8	12.2	216	7.67	0
1166	1	1	2	90	25	136	88	104	6.3	40.6	50.1	216	6.59	63.5	96.5	35.7	340	202	7.9	0.159	22.9	101.2	1.01	49	42	0.9	72	45.8	26.2	1.7	22.9	12	0.5	268.8	5.11	1
1167	1	1	3	96	21	154	108	123.33	7.8	34.5	58.7	188	5.39	53.9	100	34.8	348	256	7.3	0.186	17.8	100.3	2.5	71	42	0.6	78.4	51	27	1.9	17.7	5.1	12.5	226	4.44	0
1168	1	1	3	90	22	124	100	108	6.7	40.3	51.6	192	5.76	56.2	97.7	33.3	341	223	8.4	0.187	25.7	100.4	2.25	72	42	0.6	76.2	46.3	30	1.5	15.9	4.6	11.3	162	4.51	0
1169	1	2	2	82	24	136	82	100	14	13.6	79	202	5.87	62.1	105.9	34.4	325	119	8.3	0.098	23.8	88.2	0.94	33.4	42.2	1.3	73.9	46.2	27.2	1.7	19.7	5.7	1.5	348	6.39	1
1170	1	2	2	108	26	118	66	83.33	13.7	12.9	78.4	152	4.96	49.3	98.1	30.7	331	128	8.9	0.231	23.7	102.8	2.12	27.7	43	1.6	79.7	48	31.7	1.5	26.7	3.4	1.9	199	6.78	1
1171	1	1	1	72	20	118	78	91.33	15.2	12.9	81.1	184	5.31	53.2	100.3	34.6	345	238	8	0.19	22.2	94.8	2.28	47	43	0.9	82.9	54.7	28.2	1.9	25.6	8.8	16.8	100	114.7	0
1172	2	2	3	98	28	160	98	118.67	7.8	11.8	83	120	4.3	36.4	84.8	27.9	329	198	6.7	0.132	13.4	98.2	1.21	64.1	43	0.7	68.1	43.1	25	1.7	18.3	4.1	6.8	209	2.82	1
1173	1	1	3	66	26	142	90	107.33	12	28	63.4	211	6.68	64.3	96.3	31.5	328	243	8.7	0.211	29.1	100.9	2.4	76	43	0.6	69.9	47.4	23	2.1	20.8	4.8	16	207	2.26	1
1174	2	2	1	101	23	90	50	63.33	6.7	33	59.3	136	4.13	40.6	98.4	32.9	334	182	8.4	0.152	25.8	105	2.31	30	44	1.5	54.9	34	21	1.6	9.8	4.9	4.9	176	1.75	0
1175	1	1	2	116	23	100	60	73.33	11	8.7	86.3	164	5	48.1	96.3	32.8	340	111	11.3	0.125	48.6	95.2	2.23	21	45	2.1	84.9	52.3	33	1.6	19.3	8.2	11.1	249	5.3	1
1176	1	2	3	93	19	108	76	86.67	12.1	38	71.6	131	5.6	42.8	95.4	28.6	477	259	11.8	0.23	20.6	101.8	2.37	37	45	1.2	66.3	54.5	16.8	1.7	15.9	2.5	6.9	107	3.9	1
1177	1	2	3	84	21	120	90	100	5.5	37.5	53.3	174	6	47.4	80.6	33.3	422	146	11.3	0.17	35.6	98.5	2.37	52	45	0.9	60.1	42.1	18	1.1	18.5	2.6	4	128	6.9	1
1178	2	2	2	106	21	148	82	104	6.9	16.6	77.3	110	3.95	30.8	78.1	27.8	357	186	8.3	0.154	26.1	101.8	2.3	56	45	0.8	75.8	45.5	30.3	1.5	9.6	3.1	1	194	6.11	1
1179	1	3	3	102	20	144	102	116	4.8	26.3	65.3	214	6.41	65.4	102.1	33.3	327	134	10	0.134	38.1	98.5	2.25	80	45	0.6	74.5	49.1	25	1.9	29.2	6.7	22.5	243	3.82	0
1180	1	1	3	104	22	142	96	111.33	12.3	21.8	71	158	6.49	46.6	71.9	24.3	339	288	8.4	0.241	25.2	103.3	2.05	85	45	0.5	55.8	40	15.8	2.5	10.6	3.8	4.2	191	3.31	1
1181	1	1	3	78	19	126	86	99.33	9	24.7	68.2	180	5.66	55.4	97.9	31.8	324	234	8.6	0.201	28.5	103.1	2.46	90	45	0.5	82.4	51.3	31	1.6	10.4	3.2	7.2	209	6.19	0
1182	2	2	3	88	22	140	80	100	8.35	12.5	66	130	4.5	50	90	44	468	104	11.5	0.12	14.6	110	3.2	12	46	3.8	80	20	60	1.3	12.2	2	1.4	205	8	1
1183	1	2	3	82	20	126	84	98	7.1	40.3	52.6	222	6.93	63.2	91.2	32	351	192	8.1	0.155	24.8	105.7	2.17	47	46	1	97.8	55	42.8	1.3	20.5	1.8	18.7	182	5.83	0
1184	1	2	2	112	22	120	90	100	12.7	12.6	81.5	161	5.61	50.3	89.7	28.6	320	102	8.9	0.09	29.3	101.3	2.24	52.8	46	0.9	74.6	42.6	32	1.3	20.5	1.5	7.2	246	7.26	1
1185	1	2	2	72	21	122	78	92.67	8.2	22.7	67.6	163	5.08	51.4	101.2	32	317	268	7.8	0.209	20.3	104.3	2.36	62	46	0.7	63.9	44.3	20	2.3	8.1	4	4.1	215	6.2	0
1186	1	2	3	104	28	140	88	105.33	10.4	10.2	84.6	155	4.53	42	92.8	34.2	369	145	8.9	0.129	31	105	1.07	62.3	46	0.7	61.7	38.9	22.8	1.7	31	7.5	3.1	202	5.04	1
1187	1	2	3	72	19	134	93	106.67	6.5	24.6	67.1	193	6.24	58	93	30.9	332	245	7.5	0.183	18	104.5	2.23	72	46	0.6	80.1	47.1	33	1.4	14.6	4.4	10.2	206	6.8	0
1188	2	2	3	84	21	102	58	72.67	7.3	27.6	64.9	130	4.11	39	94.9	31.6	333	204	8.3	0.169	25.7	94.3	2.32	116	46	0.4	72.3	45.6	26.7	1.7	5.3	1.6	3.7	170	3.1	1
1189	1	2	3	90	22	128	92	104	5.7	21.8	72.6	265	7.51	82.4	109.8	35.2	321	85	10.1	0.085	37.8	96.2	2.26	56	47	0.8	88.5	55.1	33	1.6	42.8	11.7	31.1	480	5.12	0
1190	1	1	3	108	23	124	78	93.33	7.7	8.8	84.3	188	5.94	56.6	95.4	31.6	332	141	10	0.141	39.9	104.7	2.34	66	47	0.7	77.1	54.4	22.7	2.4	12.3	2.6	9.7	258	5.8	1
1191	2	3	3	94	23	150	108	122	14.5	16.2	77.1	144	4.44	43.3	97.6	32.4	332	355	8.1	0.287	23	97.8	2.4	83	47	0.6	73.3	43.6	30	1.5	10.6	3	7.6	243	4.93	1
1192	1	3	2	60	22	110	90	96.67	9.9	7.3	88.6	146	6.81	45.4	66.8	21.4	321	224	9.5	0.212	36.6	101.7	2.4	83	47	0.6	78.4	44.2	34	1.3	33.2	13.7	19.5	155	6.07	0
1193	1	3	3	70	20	132	80	97.33	11.8	11.8	84.4	192	5.6	55.1	98.5	34.2	348	203	8.6	0.174	27.8	96.1	2.33	85	47	0.6	75.3	48.9	26	1.9	25.6	8.7	16.9	247	5.2	0
1194	2	2	3	78	24	160	108	125.33	10.7	14.4	79.6	137	4.02	40.3	100.4	34	339	176	10.2	0.179	39.8	98.5	2.31	92.4	47	0.5	70.7	37.4	33.3	1.1	23.7	4	1.5	295	3.69	1
1195	1	2	3	80	20	124	78	93.33	17.2	18.9	73.2	184	6	54.1	90.2	30.6	340	275	8.7	0.239	28.3	103.7	2.32	118	47	0.4	72.8	46.7	26	1.8	16.3	4.6	11.8	240	5.91	0
1196	1	3	3	75	22	126	77	93.33	5.9	19.2	75.9	145	4.02	43.2	107.5	36	335	154	9	0.138	31.3	99.1	2.25	267	47	0.2	51.3	34.3	17	2	20.1	9.7	10.4	168	8.14	1
1197	2	1	2	88	20	100	70	80	7	23	69.1	143	4.15	41.8	100.9	34.4	342	224	9	0.201	30.7	95.1	2.44	31	48	1.5	64.5	44.8	19.7	2.3	34.2	11	23.2	147	4.5	0
1198	1	2	3	124	26	146	96	112.67	8	24.8	67.6	154	4.36	42	96.4	35.3	366	195	8.4	0.163	25.6	100	2.2	78	48	0.6	61	39.4	21.6	1.8	37.7	19.7	4.2	127	6.81	1
1199	1	2	3	118	24	120	85	96.67	7	13.6	50	135	6.5	36	79	34	489	118	15.5	0.458	17.9	66	2.3	16	49	3.1	42.2	45.6	50.5	1.3	9.9	2.5	2.2	86	9	1
1200	1	1	3	100	22	134	86	102	12.9	22.6	72	166	5.45	47.1	86.5	30.4	352	258	7.3	0.188	18.3	96.2	2.13	90	49	0.5	67.6	46.8	20.8	2.3	17.8	11.1	2.1	145	4.12	1
1201	1	1	2	120	24	116	76	89.33	14.8	14.9	78.6	191	5.41	55.4	102.5	35.3	344	166	7	1.116	15.4	102.2	2.57	141	49	0.3	58.4	42.3	16	2.6	16.9	8.3	2.8	213	3.67	1
1202	1	1	3	136	136	120	86	97.33	11.6	22.7	72.7	157	5.07	46.2	91.3	30.9	339	293	8	0.234	22.3	102.2	2.6	149	49	0.3	71.3	45.6	25.7	1.77	17.1	6.2	10.9	245	3.34	1
1203	2	2	2	86	20	129	84	99	5	35.7	59.2	163	5.56	47	84.7	29.3	346	162	8.7	0.14	27.5	106.1	2.24	243	49	0.2	63	41.4	22	1.9	27.1	9.4	17.7	211	2.86	0
1204	1	3	2	90	21	126	90	102	8.7	17.4	76	183	5.09	54.8	107.7	35.9	333	198	7.5	0.148	18	95.9	2.38	45	50	1.1	67.7	44.4	23	1.9	19.1	6.9	12.2	148	4.52	0
1205	2	1	1	90	20	103	64	77	14.7	8.2	86.6	146	4.39	41.6	94.8	33.2	350	323	7.6	0.245	19	96.2	2.44	74	50	0.7	76.5	45.7	31	1.5	45.1	20	25.1	134	3.37	0
1206	1	3	3	84	22	130	100	110	4	24.9	67	168	4.4	40	92.5	33	489	194	9.9	0.25	47.4	96.7	2.24	31	51	1.6	69.6	39.2	17.9	1.4	22.6	4	8.5	152	4.8	1
1207	1	2	2	84	20	130	100	110	13	18	76.2	180	5.77	52.8	91.6	31.1	340	267	9.2	0.245	32.5	99.9	2.49	103	51.6	0.5	74.4	44.3	30.1	1.5	6.34	2.79	3.6	181	6.85	0
1208	2	2	3	88	27	100	66	77.33	10.4	17.3	77	131	4.29	41.9	97.8	30.5	312	224	8	0.179	21.7	100.8	0.99	14.2	52	3.7	76.5	45.9	30.6	1.5	26	4.7	2	232	3.85	1
1209	1	1	3	140	28	124	90	101.33	15.2	13.3	79.4	160	5.41	46.6	86.2	29.5	343	311	8.2	0.255	23.6	105.2	1.8	62	52	0.8	71.7	45.5	25.6	1.78	13	2.4	2.8	312	6.25	1
1210	1	1	3	138	24	138	93	108	15.5	26.3	66.4	173	5.39	52.8	98	32	327	323	8.8	0.284	28	101.3	2.37	92	52	0.6	68.1	40.8	27	1.5	13.2	4.9	8.3	200	3.86	1
1211	1	2	3	82	20	138	96	110	6.2	18.5	73.2	172	5.64	55.8	99.1	30.4	308	344	7.3	0.251	17.4	98.5	2.09	64	53	0.8	71.9	52.2	19.7	2.6	31	9.3	21.7	331	4.37	0
1212	2	2	2	95	20	145	100	115	12.2	11.4	82.4	147	4.84	43	89	30.3	341	179	9.1	0.162	31.8	98.8	2.62	69	53	0.8	69.7	46.7	23	2	13.2	3	10.1	294	5.86	0
1213	1	2	3	128	24	140	102	114.67	6.1	13.3	81	229	7.22	73.2	101.4	31.7	312	142	8.5	0.12	26.1	99.3	2.25	50	54	1.1	69.5	39.1	30	1.3	33.5	9.9	23.6	336	2.82	0
1214	1	1	3	118	26	128	90	102.67	13.3	14.8	79.1	164	5.33	49	92	30.7	334	283	9	0.254	30.1	97.1	2.16	87	54	0.6	70.4	48	22	2.1	17	5.9	11.1	296	5.63	1
1215	2	1	3	100	20	122	84	96.67	7.7	43	48.6	165	5.66	50.5	89.3	29.1	326	248	8	0.198	23.5	97.7	2.4	108	54	0.5	73.5	45.5	28	1.6	15.2	3.8	11.5	152	5.6	0
1216	1	2	2	100	23	146	88	107.33	9.1	12.5	84.5	139	5.87	41.2	70.3	23.6	337	257	8.3	0.213	25.2	101.8	2.41	139	54	0.4	71.6	44.4	27	1.6	6.5	2.8	2.4	300	7.79	1
1217	1	1	3	70	22	120	80	93.33	6.9	26.3	69.7	162	5.56	53.4	92	32.4	334	120	8.9	0.153	28.6	102.1	2.2	139	54	0.4	71.6	44.4	27	1.6	6.5	2.8	15.2	300	5.67	1
1218	1	2	2	110	21	120	90	100	8	11.2	55	110	6	25	75	45	400	106	9	0.25	60	84	2	19	55	2.9	58	32	30	1	8.8	3	1.8	28	6	1
1219	1	2	3	126	26	182	108	132.67	12.7	8.5	85.5	139	4.33	41.5	96	32.1	334	101	9.9	0.099	36.9	94.1	1.01	41.2	55	1.3	68.1	44.4	23.7	1.9	33.8	4.7	1.9	218	6.19	1
1220	2	2	2	98	22	118	80	92.67	14.8	6.9	89.2	115	3.84	35.2	91.7	29.9	326	187	10.1	0.188	40.8	109.2	1.99	54	55	1	70.3	39.2	31.1	1.3	8.8	3.4	5.8	186	5.3	1
1221	1	2	2	90	22	140	96	110.67	10.5	17.7	74.9	185	5.85	54.7	93.6	31.6	338	222	9	0.199	29.5	95.5	2.5	88	55	0.6	63	42.8	20	2.1	24.5	6.5	18	204	3.73	0
1222	2	2	2	62	19	92	60	70.67	6	37.8	53.3	162	5.34	50.1	94	30.3	323	315	7	0.22	14	97.7	2.26	30	56	1.9	93.9	50.9	43	1.2	26.1	7.1	19	237	2.71	0
1223	1	1	3	114	24	125	85	98.33	14.8	20.4	73.7	174	5.17	54.3	105.2	33.6	320	234	8.8	0.205	27.7	96.3	2.2	87	58	0.7	62	41.4	21	2	12.4	3.5	9	212	5.11	1
1224	1	1	3	79	21	126	80	95.33	16.2	23.8	74.4	142	4	44.2	96.7	29.8	365	107	6.8	0.14	40.5	96	2.27	42	59	1.4	66.5	44.1	19.5	1.5	22.8	6.1	1.4	224	1.8	1
1225	1	2	3	119	25	118	75	89.33	11.7	23.8	71.2	125	4	49.9	92.3	31.3	322	129	9.2	0.13	12	105.6	2.37	48	59	1.2	67.7	54.5	19.3	1.2	21.8	3	8.9	96	4.9	1
1226	1	2	3	80	22	160	100	120	7.5	16.6	77.5	214	6.45	60.5	93.8	33.1	353	207	7.9	0.163	23.5	97.6	2.39	33	60	1.8	78.7	46.1	33	1.4	34	12	22	228	4.17	0
1227	1	1	3	80	20	160	114	129.33	6.9	37.7	55.9	198	6.26	58.3	93.2	31.6	339	258	7.4	0.19	19	105.6	2.37	49	60	1.2	85.4	52.7	33	1.6	23.6	5.7	17.9	196	4.78	0
1228	1	2	2	104	19	97	84	88.33	18.4	39.7	77.8	168	5.6	43.1	96.4	27.8	499	227	6.9	0.11	47.3	97.9	2.3	51	61	1.2	69.4	53.1	19.7	1.5	12	3.5	5	53	7.2	1
1229	1	2	3	88	23	104	74	84	14.1	22.9	65.3	154	5.9	53.7	81.8	29.8	336	289	11.7	0.2	36.2	104	2.22	80	63	0.8	67.4	45.8	19.6	1.7	17	6.3	9.6	221	4.8	1
1230	1	3	2	126	24	130	90	103.33	8.2	23.8	75.8	179	4.8	45.9	81.8	31.6	361	205	13.1	0.25	43	100	2.44	64	67	1	65.8	38.9	16.2	1.6	21.8	3.2	2.8	195	7.1	1
1231	1	1	3	86	22	120	80	93.33	9.9	10.6	54.8	166	5.16	45.9	89	32.1	361	163	10.6	0.172	42.5	103.3	2.45	119.6	67	0.6	79	51.7	27.3	1.9	23.4	6.8	10.4	412	5.45	1
1232	1	2	3	140	28	140	100	113.33	17	14.3	80.4	155	4.79	47.5	99.2	32.3	326	206	8	0.164	23.4	103.5	1.07	27	69	2.6	76.8	43.8	33	1.3	23.2	2.7	1.3	155	6.36	1
1233	1	1	3	80	20	115	80	91.67	9	14	79.3	210	6.87	66.7	97.1	30.5	314	202	9.9	0.199	36.9	106	2.3	174	69	0.4	49.2	32.9	16	2	22.7	9.2	2.4	248	7.26	1
1234	2	1	3	86	21	105	60	75	7.9	25.8	66.4	168	5.34	50.1	93.9	31.4	335	227	8.1	0.183	24.1	99.4	2.24	118	70	0.6	77.2	45.6	32	1.4	11	3	8	171	3.9	0
1235	1	1	3	88	21	122	80	94	9.2	15.3	77.6	147	4.37	42.7	97.8	33.6	344	226	6.8	0.153	13	106.5	2.43	29	72	2.5	76.7	52.4	24	2.2	14.3	3.8	10.5	253	5.85	0
1236	2	3	2	100	26	137	90	105.67	8.6	20.8	70.7	136	4.38	39.2	89.7	31	346	192	9.5	0.182	35.9	98.3	2.35	69.4	72	1	74.8	42.7	32.1	1.3	17.3	5.4	2.7	268	7.85	1
1237	1	2	3	76	20	112	79	90	4.1	36.6	56.9	193	5.67	55.3	97.6	34	349	79	9.8	0.077	36.5	103.4	2.44	119	72	0.6	83.3	50.8	33	1.6	35.7	16	19.7	272	5.18	0
1238	2	4	3	74	25	150	80	103.33	10.9	20.9	70.5	140	4.57	44.1	96.6	30.6	317	468	7	0.327	14.4	100.2	2.27	73	74	1	68.4	40.2	28	1.4	6.4	2.3	4.1	264	6.47	1
1239	2	3	3	76	18	130	64	86	15.2	14.4	79.4	152	5.3	48.6	91.7	28.6	312	299	7.1	0.212	16.4	98.9	2.32	84	75	0.9	70.6	45.7	25	1.8	24.9	10.6	14.3	191	5.29	0
1240	1	3	3	78	22	120	90	100	14	10.9	81	163	5.02	46.4	92.5	32.4	351	144	9.2	0.132	34	98.5	1.1	169	75	0.4	78.2	50.4	27.8	1.8	24.2	7.7	16.5	211	5.12	0
1241	2	3	3	90	25	120	80	93.33	4.5	10.8	57.3	157	4.59	42.4	92.5	34.2	370	108	7.9	0.085	22.5	105.3	2.45	55.5	81	1.5	67	34.1	32.9	1	19.1	6.3	15.5	304	4.19	1
1242	1	1	3	100	22	120	60	80	6.3	24.7	62.4	156	5.22	46.4	89	29.8	336	165	9.4	0.155	33.4	103.8	2.23	92	96	1	69.5	48.1	21.4	2.25	18.7	5.7	4.3	235	4.13	1
1243	1	2	2	95	20	110	80	90	10	16.1	77.7	108	3.13	34.4	110	34.5	313	145	10.2	0.147	40	138.3	1.75	122	96	0.8	69.9	37.7	31.9	1.2	14.5	2.4	4.6	151	7.91	1
1244	2	3	2	96	24	110	70	83.33	7.7	20.4	73.4	135	4.45	42.6	95.9	30.3	316	194	9.9	0.192	39.2	99.3	1.9	132	101	0.8	84.5	55.2	29.3	1.88	15.2	4.6	2.3	21	5.11	1
1245	2	1	2	112	22	124	90	101.33	13.8	15.3	78.8	110	5.22	34.9	67	21	315	325	8.3	0.269	25	100.6	2.36	92	103	1.1	76.5	47.7	29	1.7	19.8	2.5	17.3	218	6.2	0
1246	1	2	2	100	22	110	72	84.67	11.3	22.6	70.5	168	5.24	51	97.4	32	329	247	7.9	0.195	22.9	99.4	2.38	269	123	0.5	81.9	52.1	30	1.7	34.7	11.4	23.2	324	4.63	0
1247	2	1	3	88	24	102	70	80.67	7.6	15.3	78.8	156	4.76	48.7	102.5	32.7	320	243	7.9	0.191	22.5	98.7	2.14	179	127	0.7	82.1	46.4	36	1.3	6	1.8	4.2	481	5.48	1
1248	1	3	2	88	18	102	72	82	5.8	8.7	85	214	7.07	65.1	92.1	30.2	328	98	10	0.098	39.6	100.1	2.4	362	133	0.4	53.9	28.5	25	1.1	25.6	16.2	20.2	89	5.3	1
1249	1	1	1	96	22	116	80	92	14.4	51.5	38.4	157	4.76	46.2	97.1	32.9	339	247	8.3	0.205	24.7	98.5	2.55	333	140	0.4	71.6	40.2	31	1.3	5.8	3.8	2	368	2.92	0
1250	1	1	3	152	24	108	86	93.33	9.6	25.9	66.4	156	5.23	48.7	93.2	29.8	320	109	8.8	0.095	28.9	101.1	2.27	298	172	0.6	73.4	46	27	1.7	17.3	8	9.3	303	4.08	1
1251	1	2	3	112	25	120	80	93.33	14.6	18.5	73.3	151	4.31	40.4	93.8	35	373	174	8.4	0.146	25.6	98.2	2.13	253.2	225	0.9	63.9	36.7	27.2	1.3	20.1	4.6	10.5	578	5.8	1
1252	1	3	3	78	19	110	80	90	8.2	6.3	89.4	145	4.6	44.5	96.8	31.5	325	66	11.6	0.076	53.7	135.6	1.96	204	232	1.1	77.4	48.4	29	1.6	31.5	21.8	7.7	1357	9.92	1
1253	2	1	2	66	22	90	50	63.33	7.9	22.3	70.7	110	4.08	34.1	83.8	26.9	322	342	8	0.273	22.2	102.3	2.49	333	251	0.8	59.8	34.2	26	1.3	17.4	12.6	2.1	102	6.06	1
1254	1	2	3	106	28	144	110	121.33	16.7	18.7	67.3	166	4.69	46	98.1	35.3	360	108	8.1	0.087	23	94.7	0.9	943.4	266	0.3	72.3	37.3	35	1.1	32.2	10.3	5.5	547	14.97	1
1255	2	2	3	98	21	120	84	96	11.2	15.8	74.3	167	6.22	54.3	87.3	26.8	307	237	9.2	0.218	32.3	96.7	0.94	648	296	0.5	56.5	32	24.5	1.3	19.4	9.4	5.2	440	9.62	1
